# Supplementary material for: A novel series of putative Brugia malayi histone demethylase inhibitors as potential anti-filarial drugs
Source: PLoS Negl Trop Dis. 2022 Mar 16;16(3):e0010216. doi: 10.1371/journal.pntd.0010216 (PMC8926182; doi:10.1371/journal.pntd.0010216)
Supplement: S1 Data — A 2-fold cutoff was used to obtain the dataset, and all genes are accompanied by Uniprot ID, WormBase ID and WormBase descriptions. (XLSX) [file pntd.0010216.s001.xlsx]

## Sheet: Classified Genes
Uniprot ID	Feature ID	Wormbase Description	Experiment - Fold Change (original values)	Kal's Z-test: 3 vs 1 original values - Proportions difference	Panther ID	Protein Family	Genes	PANTHER GO-Slim Molecular Function	PANTHER GO-Slim Biological Process
A0A0K0J0W1	WBGene00234594	cpg-1 (Chondroitin ProteoGlycan	-16.2208	-1.28e-05	PTHR23301:SF0	LP01340P	46
A0A0K0K0W2	WBGene00220360	Bm99 proteolysis	-14.2011	-6.93e-06	PTHR12411:SF780	OS01G0971400 PROTEIN	12	cysteine-type endopeptidase activity(GO:0004197)	proteolysis involved in cellular protein catabolic process(GO:0051603)
A0A0K0J1W9	WBGene00220411		-10.242	-1.64e-05	PTHR21700:SF30	TRANSTHYRETIN-LIKE PROTEIN 15	4
A0A0K0IPV0	WBGene00231141		-5.20706	-1.04e-05	PTHR10504:SF66	LIPOPOLYSACCHARIDE-BINDING PROTEIN	12	lipopolysaccharide binding(GO:0001530)	protein metabolic process(GO:0019538);defense response to Gram-negative bacterium(GO:0050829);macromolecule biosynthetic process(GO:0009059);cellular biosynthetic process(GO:0044249);macrophage activation(GO:0042116);leukocyte activation involved in immune response(GO:0002366);positive regulation of leukocyte activation(GO:0002696);positive regulation of protein metabolic process(GO:0051247);infl…
A0A0K0JXV3	WBGene00229293	klc-1 (kinesin complex)	-5.12816	-1e-05	PTHR45641:SF10	NEPHROCYSTIN-3	30
A0A0K0IS98	WBGene00231885	Tyrosine-protein phosphatase non-receptor type 21	-4.7503	-1.41e-05	PTHR46079:SF2	PROTEIN CBG22314	15
A0A0K0JNU7	WBGene00226865	DNA polymerase	-3.81717	-1.76e-05	PTHR45861:SF1	DNA POLYMERASE ALPHA CATALYTIC SUBUNIT	126	DNA replication origin binding(GO:0003688);DNA-directed DNA polymerase activity(GO:0003887);purine nucleotide binding(GO:0017076);chromatin binding(GO:0003682);single-stranded DNA binding(GO:0003697)	DNA replication initiation(GO:0006270);mitotic DNA replication(GO:1902969);DNA strand elongation involved in DNA replication(GO:0006271);DNA biosynthetic process(GO:0071897);mitotic nuclear division(GO:0140014);RNA biosynthetic process(GO:0032774);RNA catabolic process(GO:0006401)
A0A0K0J242	WBGene00221821	lpd-3 lipid metabolism	-3.65559	-9.65e-06	PTHR31640	TRANSMEMBRANE PROTEIN KIAA1109	56
A0A158PW67	WBGene00268740	Golgin subfamily B member 1	-3.5498	-2.13e-05	PTHR45615:SF40	MYOSIN HEAVY CHAIN	NON-MUSCLE	32
A0A158PY47	WBGene00222419	lin-41	-3.05906	-1.54e-05	PTHR10680:SF28	SUBFAMILY NOT NAMED	15
A0A0K0JP98	WBGene00226962	otub-2 is enriched in the reproductive tract.	-2.93157	-3.31e-05	PTHR13367:SF27	OTUBAIN DEUBIQUITYLATING PROTEASE HOMOLOG	11	thiol-dependent ubiquitin-specific protease activity(GO:0004843);K63-linked polyubiquitin modification-dependent protein binding(GO:0070530)	protein K48-linked deubiquitination(GO:0071108);protein K63-linked deubiquitination(GO:0070536);ubiquitin-dependent protein catabolic process(GO:0006511)
A0A0H5SHS1	WBGene00226715	bma-hex-5, hydrolase activity, hydrolyzing O-glycosyl compounds, carbohydrate metabolic process	-2.76739	-1.96e-05	PTHR21040:SF8	BCDNA.GH04120	29
A0A158PZ20	WBGene00223718	Bma-hpk-1 is an ortholog of C. elegans hpk-1; in C. elegans, hpk-1, is involved in determination of adult lifespan; based on protein domain information, Bma-hpk-1 is involved in protein phosphorylation; based on protein domain information, Bma-hpk-1 is predicted to have ATP binding activity and protein kinase activity.	-2.75819	-3.73e-05	PTHR24349:SF413	EF-HAND DOMAIN PAIR-RELATED	2	calmodulin binding(GO:0005516);protein serine/threonine kinase activity(GO:0004674)	peptidyl-serine phosphorylation(GO:0018105);intracellular signal transduction(GO:0035556)
A0A0K0JEV4	WBGene00224745		-2.75241	-1.13e-05	PTHR47968:SF24	KINESIN-LIKE PROTEIN KIN-7F	14
A0A0K0IT36	WBGene00232208	Isoform 1 of Neurobeachin	-2.59805	-1.45e-05	PTHR13743:SF141	BEACH DOMAIN-CONTAINING PROTEIN C2	57
A0A0K0J6M4	WBGene00222850	Isoform 1 of Fibronectin type III domain-containing protein 3B	-2.59547	-3.15e-05	PTHR24099:SF15	E3 UBIQUITIN-PROTEIN LIGASE TRIM9	25
A0A0K0INH0	WBGene00230767	Isoform 2 of Trinucleotide repeat-containing gene 6C protein	-2.57876	-1.46e-05	PTHR13020:SF25	PROTEIN GAWKY	12		regulation of mRNA catabolic process(GO:0061013);gene silencing by miRNA(GO:0035195);positive regulation of RNA metabolic process(GO:0051254);gene expression(GO:0010467);positive regulation of cellular catabolic process(GO:0031331);nuclear-transcribed mRNA poly(A) tail shortening(GO:0000289)
A0A1P6C6X9	WBGene00226415	lin-29 encodes a zinc finger transcription factor of the C2H2 type that affects the heterochronic development of the vulva, egg laying system, male gonad, cuticle, molting cycle and vitellogenesis; expressed in uterine and vulval muscle cells, seam cells, pharynx, head neurons, ventral cord neurons, preanal ganglion, distal tip cells, anchor cell, vulval cells, male-specific linker cell, and cell…	-2.5478	-2.94e-05	PTHR23226:SF81	ZINC FINGER AND SCAN DOMAIN CONTAINING 10	3		negative regulation of transcription
A0A0K0JFA1	WBGene00224836	Bm4575 is an ortholog of C. elegans F59A2.2 and golg-4; based on protein domain information, Bm4575 is involved in protein targeting to Golgi.	-2.54662	-1.73e-05	PTHR19327	GOLGIN	38
A0A158PUW6	WBGene00268297		-2.49254	-8.91e-05	PTHR13814:SF12	KININOGEN-1	23	endopeptidase inhibitor activity(GO:0004866);endopeptidase activity(GO:0004175);protease binding(GO:0002020)	proteolysis(GO:0006508);cellular protein metabolic process(GO:0044267);negative regulation of endopeptidase activity(GO:0010951)
A0A0K0JMN0	WBGene00226578		-2.48468	-1.24e-05	PTHR14042:SF23	PROTEIN DOPEY-2	20
A0A0H5SIT5	WBGene00225192	Bma-let-19 is an ortholog of C. elegans let-19; in C. elegans, let-19, is involved in reproduction, nematode larval development, embryo development, body morphogenesis, the molting cycle and negative regulation of vulval development; based on protein domain information, Bma-let-19 is involved in regulation of transcription from RNA polymerase II promoter; based on protein domain information, Bma-…	-2.47	-1.47e-05	PTHR10791:SF128	SUBFAMILY NOT NAMED	4	sugar transmembrane transporter activity(GO:0051119)	carbohydrate transport(GO:0008643)
A0A1P6BJV7	WBGene00232826		-2.45516	-1.4e-05	PTHR21704:SF20	NIPPED-B-LIKE PROTEIN	66	chromatin binding(GO:0003682)	regulation of cellular localization(GO:0060341);regulation of protein localization(GO:0032880);chromosome condensation(GO:0030261);mitotic sister chromatid cohesion(GO:0007064);double-strand break repair via homologous recombination(GO:0000724);transcription by RNA polymerase II(GO:0006366);chromatin organization(GO:0006325);positive regulation of transcription by RNA polymerase II(GO:0045944);po…
A0A0K0J8G1	WBGene00220563	parasite specific Bm302	-2.451	-2.45e-05	PTHR28622	SMALL INTEGRAL MEMBRANE PROTEIN 7	16
A0A1P6C678	WBGene00226195	gei-3 encodes a member of the high mobility group (HMG) protein family; interacts with GEX-3 in yeast two-hybrid assays.	-2.42242	-4.92e-05	PTHR10270:SF221	TRANSCRIPTION FACTOR SOX-12	12	DNA-binding transcription factor activity	RNA polymerase II-specific(GO:0000981)
A0A0J9Y147	WBGene00235019	Bma-npp-10 is an ortholog of O. volvulus Ovo-npp-10; based on protein domain information, Bma-npp-10 is involved in transport; based on protein domain information, Bma-npp-10 is localized to the nuclear pore.	-2.40969	-2.66e-05	PTHR23198:SF24	NUCLEAR PORE COMPLEX PROTEIN NUP98B	5	RNA binding(GO:0003723);structural constituent of nuclear pore(GO:0017056);signal sequence binding(GO:0005048)	RNA export from nucleus(GO:0006405);chromosome organization(GO:0051276);chromosome localization(GO:0050000);protein import into nucleus(GO:0006606)
A0A0K0JJC4	WBGene00225807	Bma-chd-7 is an ortholog of C. elegans chd-7; in C. elegans, chd-7, is involved in reproduction; based on protein domain information, Bma-chd-7 is predicted to have ATP binding activity and hydrolase activity, acting on acid anhydrides.	-2.39804	-2.08e-05	PTHR10799:SF961	SUBFAMILY NOT NAMED	2	DNA binding(GO:0003677);DNA-dependent ATPase activity(GO:0008094);transcription factor binding(GO:0008134)	ATP-dependent chromatin remodeling(GO:0043044);transcription by RNA polymerase II(GO:0006366);positive regulation of transcription by RNA polymerase II(GO:0045944)
A0A0J9XYF4	WBGene00221929	Bm1668 is an ortholog of C. elegans 2RSSE.1; based on protein domain information, Bm1668 is involved in signal transduction.	-2.31876	-7.08e-05	PTHR45808:SF13	RHO GTPASE-ACTIVATING PROTEIN GACR	23
A0A0K0IRA5	WBGene00231565		-2.31166	-2.31e-05	PTHR10288:SF289	RNA-BINDING PROTEIN NOVA-1	7
A0A0K0JB73	WBGene00223903	Bm3642 is an ortholog of C. elegans baz-2; based on protein domain information, Bm3642 is predicted to have DNA binding activity and zinc ion binding activity; based on protein domain information, Bm3642 is localized to the nucleus.	-2.30137	-2.26e-05	PTHR46453:SF3	PROTEIN KINASE C-BINDING PROTEIN 1	30
A0A0K0JKH1	WBGene00226078		-2.30038	-2.79e-05	PTHR47976:SF31	G-TYPE LECTIN S-RECEPTOR-LIKE SERINE/THREONINE-PROTEIN KINASE RLK1	13
A0A0K0IN10	WBGene00230633	Bma-din-1 is an ortholog of O. volvulus Ovo-din-1; based on protein domain information, Bma-din-1 is predicted to have nucleic acid binding activity and nucleotide binding . activity. Msx2-interacting protein	-2.27632	-3.61e-05	PTHR10693:SF20	AT27578P	111	mRNA binding(GO:0003729)
A0A0K0IMS2	WBGene00230559		-2.26746	-1.94e-05	PTHR10972:SF52	OXYSTEROL-BINDING PROTEIN 1	22	sterol binding(GO:0032934);lipid transporter activity(GO:0005319)
A0A0K0JR14	WBGene00227389	bma-abtm-1, ATPase activity, coupled to transmembrane movement of substances, cellular iron ion homeostasis	-2.2595	-2.28e-05	PTHR24221:SF436	LMO0107 PROTEIN	3	ATPase activity(GO:0016887);ATPase-coupled transmembrane transporter activity(GO:0042626)	transmembrane transport(GO:0055085)
A0A0K0JNH2	WBGene00226780		-2.25443	-2.99e-05	PTHR10974:SF39	SUBFAMILY NOT NAMED	18		multicellular organism reproduction(GO:0032504)
A0A0K0JU01	WBGene00228127		-2.22387	-1.57e-05	PTHR22893:SF116	ALDOLASE-TYPE TIM BARREL-RELATED	3	oxidoreductase activity(GO:0016491)
A0A0K0JVH2	WBGene00228586	Isoform 1 of Remodeling and spacing factor 1	-2.21718	-1.44e-05	PTHR10615:SF175	HISTONE-LYSINE N-METHYLTRANSFERASE ATXR6	69	histone acetyltransferase activity(GO:0004402);histone binding(GO:0042393)	negative regulation of transcription
A0A1P6BXB5	WBGene00223363	tag-172 is an ortholog of C. elegans madd-3; in C. elegans, madd-3, is involved in reproduction; based on protein domain information, Bma-tag-172 is involved in protein phosphorylation; based on protein domain information, Bma-tag-172 is predicted to have ATP binding activity and protein kinase activity.	-2.20505	-2.11e-05	PTHR24343:SF370	SERINE/THREONINE PROTEIN KINASE OSK4	11	protein serine/threonine kinase activity(GO:0004674)	protein phosphorylation(GO:0006468);intracellular signal transduction(GO:0035556)
A0A0K0IU35	WBGene00232514		-2.20053	-2.21e-05	PTHR12596:SF8	RAN-BINDING PROTEIN 17	18	transporter activity(GO:0005215)	protein export from nucleus(GO:0006611)
A0A158PZC9	WBGene00224198		-2.19713	-2.72e-05	PTHR10672:SF4	ALPHA-ADDUCIN	20	actin filament binding(GO:0051015)	regulation of epithelial cell differentiation(GO:0030856);adherens junction organization(GO:0034332);negative regulation of actin filament polymerization(GO:0030837);multicellular organism development(GO:0007275);actin filament depolymerization(GO:0030042);positive regulation of cellular component organization(GO:0051130);actin filament polymerization(GO:0030041);endothelial cell differentiation(…
A0A158PY78	WBGene00222569	SAX-7 is required for axon guidance, neurite outgrowth and maintenance of neuronal positioning through homophilic and heterophilic interactions	-2.1917	-3.9e-05	PTHR24373:SF265	SI:CH211-180F4.1	3
A0A0K0J2H3	WBGene00221945	Bm1684 is an ortholog of C. elegans crm-1; in C. elegans, crm-1, is involved in reproduction, the molting cycle and positive regulation of growth; based on protein domain information, Bm1684 is predicted to have serine-type endopeptidase inhibitor activity.	-2.18205	-1.79e-05	PTHR46698:SF2	KIELIN/CHORDIN-LIKE PROTEIN	23
A0A0K0IM44	WBGene00230380		-2.17714	-3.95e-05	PTHR45926:SF16	TRANSCRIPTION FACTOR GTE1-LIKE	5
A0A0K0JAT9	WBGene00223824		-2.16678	-9.18e-05	PTHR22991:SF41	C-TYPE LECTIN	8
A0A0K0JAS6	WBGene00223817	Bma-ehbp-1 is an ortholog of C. elegans ehbp-1; in C. elegans, ehbp-1, is involved in reproduction, receptor recycling, protein secretion, endocytic recycling, locomotion and striated muscle myosin thick filament assembly; proteomic studies indicate that Bma-ehbp-1 is enriched in the digestive tract.	-2.16052	-2.65e-05	PTHR23167:SF62	EPS15 HOMOLOGY DOMAIN CONTAINING PROTEIN-BINDING PROTEIN 1	ISOFORM F	16
A0A0K0JD27	WBGene00224340		-2.14249	-1.96e-05	PTHR10026:SF120	CYCLIN-T1-4	4	protein kinase binding(GO:0019901);cyclin-dependent protein serine/threonine kinase regulator activity(GO:0016538);protein kinase activator activity(GO:0030295);cyclin-dependent protein serine/threonine kinase activity(GO:0004693)	DNA-templated transcription
A0A0K0JDX8	WBGene00224533	Bat-2 A cluster of genes, BAT1-BAT5, has been localized in the vicinity of the genes for TNF alpha and TNF beta. These genes are all within the human major histocompatibility complex class III region.	-2.13215	-6.68e-05	PTHR14038	BAT2 HLA-B-ASSOCIATED TRANSCRIPT 2	66		cell differentiation(GO:0030154)
A0A0H5SIK2	WBGene00226481	Bm6220, Ig-like (immunoglobulin-like), protein kinase activity	-2.10231	-3.78e-05	PTHR48056:SF32	OS08G0446301 PROTEIN	14	receptor serine/threonine kinase binding(GO:0033612)
A0A0H5S5C7	WBGene00226821		-2.10168	-1.58e-05	PTHR47980:SF5	BNAA07G37610D PROTEIN	3		vesicle fusion to plasma membrane(GO:0099500);organelle localization(GO:0051640);regulation of exocytosis(GO:0017157);protein secretion(GO:0009306)
A0A0H5S2L2	WBGene00223969		-2.09694	-1.59e-05	PTHR24006:SF804	UBIQUITIN CARBOXYL-TERMINAL HYDROLASE 16	16	thiol-dependent ubiquitin-specific protease activity(GO:0004843);cysteine-type endopeptidase activity(GO:0004197)	protein deubiquitination(GO:0016579)
A0A0H5SA17	WBGene00230661		-2.09287	-1.51e-05	PTHR13298	CYTOSOLIC REGULATOR PIANISSIMO	73	catalytic activity(GO:0003824);enzyme activator activity(GO:0008047)	protein kinase B signaling(GO:0043491);regulation of actin cytoskeleton organization(GO:0032956);positive regulation of catalytic activity(GO:0043085);establishment of cell polarity(GO:0030010);phosphorylation(GO:0016310);actin cytoskeleton reorganization(GO:0031532);positive regulation of protein kinase B signaling(GO:0051897);regulation of phosphorylation(GO:0042325)
A0A0K0IPC3	WBGene00231007		-2.0886	-2.54e-05	PTHR11036:SF11	SEMAPHORIN-6C	19	receptor ligand activity(GO:0048018)	negative regulation of locomotion(GO:0040013);neural crest cell differentiation(GO:0014033);regulation of cell size(GO:0008361);negative regulation of cellular component movement(GO:0051271);negative regulation of neuron differentiation(GO:0045665);axon guidance(GO:0007411);cell surface receptor signaling pathway(GO:0007166);axon extension(GO:0048675);regulation of axonogenesis(GO:0050770);regula…
A0A158Q012	WBGene00225258		-2.08195	-4.39e-05	PTHR23167:SF39	[F-ACTIN]-MONOOXYGENASE MICAL2	22
A0A158Q0Z9	WBGene00226743		-2.07604	-2.26e-05	PTHR11675	N-ACETYLGALACTOSAMINYLTRANSFERASE	581
A0A0K0IVJ5	WBGene00232975	Bma-nkcc-1 is an ortholog of C. elegans nkcc-1; based on protein domain information, Bma-nkcc-1 is involved in ion transport and transmembrane transport; based on protein domain information, Bma-nkcc-1 is predicted to have cation:chloride symporter activity; based on protein domain information, Bma-nkcc-1 is an integral component of the membrane.	-2.0702	-6.14e-05	PTHR11827:SF6	SOLUTE CARRIER FAMILY 12 MEMBER 8	39	potassium ion transmembrane transporter activity(GO:0015079);solute:cation symporter activity(GO:0015294);chloride transmembrane transporter activity(GO:0015108)	cellular homeostasis(GO:0019725);potassium ion transmembrane transport(GO:0071805);chloride transmembrane transport(GO:1902476);import into cell(GO:0098657);metal ion homeostasis(GO:0055065);monovalent inorganic cation homeostasis(GO:0055067);regulation of cell size(GO:0008361)
A0A158PZW7	WBGene00225062	Bma-let-805 is an ortholog of C. elegans let-805 and C53A5.13; in C. elegans, let-805, is involved in reproduction, nematode larval development, receptor-mediated endocytosis, embryo development, the molting cycle, hemidesmosome assembly and locomotion.	-2.05646	-2.51e-05	PTHR13817:SF140	FASCICLIN-2-LIKE PROTEIN	11	actin filament binding(GO:0051015);structural molecule activity(GO:0005198)	cellular protein-containing complex assembly(GO:0034622);sarcomere organization(GO:0045214);actin filament organization(GO:0007015);striated muscle contraction(GO:0006941)
A0A0K0J245	WBGene00221824	pfkb-1.2 fructose 2,6-bisphosphate metabolic process	-2.04654	-2.08e-05	PTHR10606:SF73	OS05G0164100 PROTEIN	9	phosphatase activity(GO:0016791);carbohydrate kinase activity(GO:0019200);phosphotransferase activity	alcohol group as acceptor(GO:0016773)
A0A1P6CBF8	WBGene00227709		-2.04534	-1.96e-05	PTHR24006:SF668	OS08G0478500 PROTEIN	10	thiol-dependent ubiquitin-specific protease activity(GO:0004843);cysteine-type endopeptidase activity(GO:0004197)	protein deubiquitination(GO:0016579)
A0A158PYP1	WBGene00223161	unc-104 is an ortholog of C. elegans unc-104; in C. elegans, unc-104, is involved in reproduction, nematode larval development, regulation of striated muscle contraction, neuron-neuron synaptic transmission, cholinergic synaptic transmission, axon guidance, feeding behavior, determination of adult lifespan, body morphogenesis, positive regulation of necrotic cell death, the molting cycle, defecat…	-2.04472	-1.67e-05	PTHR47972:SF10	KINESIN-LIKE PROTEIN	5
A0A0J9Y162	WBGene00225897		-2.03758	-2.04e-05	PTHR19278:SF33	OROTATE PHOSPHORIBOSYLTRANSFERASE	2	transferase activity	transferring pentosyl groups(GO:0016763);carbon-carbon lyase activity(GO:0016830)
A0A0K0JEE2	WBGene00224639		-2.02172	-2.89e-05	PTHR23220:SF9	INTEGRIN ALPHA-6	25
A0A158PTL8	WBGene00231467		-2.01878	-3.41e-05	PTHR13270:SF4	PHD ZINC FINGER-CONTAINING PROTEIN-RELATED	53
A0A158PTJ6	WBGene00231384		-2.00761	-4.75e-05	PTHR22881:SF11	LD22651P	102
A0A0K0INE3	WBGene00230743		-2.00713	-1.7e-05	PTHR10615:SF161	HISTONE ACETYLTRANSFERASE	123	histone acetyltransferase activity(GO:0004402);histone binding(GO:0042393)	negative regulation of transcription
A0A158PYV2	WBGene00223423	Bm3162 is an ortholog of C. elegans unc-15; in C. elegans, unc-15, is involved in nematode larval development, receptor-mediated endocytosis, embryo development, body morphogenesis, oviposition, skeletal muscle myosin thick filament assembly, growth, locomotion, hermaphrodite genitalia development and regulation of cytoskeleton organization; based on protein domain information, Bm3162 is predicte…	-1.99969	-0.000159	PTHR45615:SF35	MYOSIN-8	8
A0A158Q1P1	WBGene00227957		-1.99618	-2.58e-05	PTHR13162:SF11	OS10G0556600 PROTEIN	8	molecular adaptor activity(GO:0060090)	negative regulation of translation(GO:0017148);translational elongation(GO:0006414);nuclear-transcribed mRNA catabolic process
A0A158PXM6	WBGene00222072	lat-1 is an ortholog of C. elegans lat-1; in C. elegans, lat-1, is involved in mitotic spindle organization, embryo development, anterior/posterior pattern specification, sexual reproduction, defecation, pharyngeal pumping, pharynx development and self proteolysis; based on protein domain information, Bma-lat-1 is involved in G-protein coupled receptor signaling pathway; based on protein domain i…	-1.99605	-2.3e-05	PTHR12011:SF433	ADHESION G PROTEIN-COUPLED RECEPTOR E4P-RELATED	36	G protein-coupled receptor activity(GO:0004930)	regulation of cAMP-mediated signaling(GO:0043949);regulation of adenylate cyclase activity(GO:0045761);adenylate cyclase-activating G protein-coupled receptor signaling pathway(GO:0007189);activation of adenylate cyclase activity(GO:0007190)
A0A0H5SPQ1	WBGene00227102		-1.9873	-2.94e-05	PTHR15136:SF12	TROMAL INTERACTION MOLECULE 2A	2	channel activity(GO:0015267);calcium ion binding(GO:0005509);calcium channel regulator activity(GO:0005246)	positive regulation of calcium ion transport(GO:0051928);calcium ion transmembrane transport(GO:0070588);positive regulation of cation channel activity(GO:2001259);cellular calcium ion homeostasis(GO:0006874)
A0A0K0JDE9	WBGene00224413		-1.98322	-3.95e-05	PTHR47982	PROLINE-RICH RECEPTOR-LIKE PROTEIN KINASE PERK4	776
A0A0K0JAV6	WBGene00223835		-1.98231	-2.25e-05	PTHR23226:SF294	ZINC FINGER PROTEIN 79	4
A0A0K0JLT1	WBGene00226389		-1.96303	-2.08e-05	PTHR19300:SF52	BETA4GALNACTA	26
A0A0K0JDP1	WBGene00224474	alg-1 and alg-2	-1.95406	-1.92e-05	PTHR22891:SF155	SUBFAMILY NOT NAMED	2
A0A0K0JSZ6	WBGene00227847		-1.94493	-1.6e-05	PTHR45637:SF18	OS05G0237400 PROTEIN	9	protein serine/threonine kinase activity(GO:0004674)	protein phosphorylation(GO:0006468)
A0A0K0JF88	WBGene00224828		-1.94051	-3.33e-05	PTHR11607:SF60	ALPHA-MANNOSIDASE	25
A0A0I9N4Z9	WBGene00227661		-1.92105	-4.42e-05	PTHR48015:SF16	SERINE/THREONINE-PROTEIN KINASE TAO	71
A0A1P6CAY5	WBGene00227265		-1.91996	-3.81e-05	PTHR11254:SF300	E3 UBIQUITIN-PROTEIN LIGASE SMURF2	20	ubiquitin protein ligase activity(GO:0061630)	negative regulation of BMP signaling pathway(GO:0030514);proteasome-mediated ubiquitin-dependent protein catabolic process(GO:0043161);BMP signaling pathway(GO:0030509);protein polyubiquitination(GO:0000209);positive regulation of protein catabolic process(GO:0045732);transcription by RNA polymerase II(GO:0006366)
A0A0H5SEV5	WBGene00226692		-1.91672	-2.15e-05	PTHR44329:SF170	BNAA09G55190D PROTEIN	4
A0A1P6CB58	WBGene00227629		-1.9027	-2.77e-05	PTHR12271:SF115	UTP:RNA URIDYLYLTRANSFERASE 1	60
A0A158PXP0	WBGene00269274	otub-2	-1.90135	-3.55e-05	PTHR13367	UBIQUITIN THIOESTERASE	134
A0A0K0JRF6	WBGene00227491		-1.89495	-4.2e-05	PTHR12630	N-LINKED OLIGOSACCHARIDE PROCESSING	219
A0A0R3REA2	WBGene00222353	unc-89, Bma-unc-89 is predicted to have ATP binding activity, Rho guanyl-nucleotide exchange factor activity, and protein kinase activity.	-1.89464	-2.12e-05	PTHR44305:SF15	TYROSINE-PROTEIN KINASE C03B1.5-RELATED	8
A0A0H5S5U8	WBGene00229555		-1.88622	-2.6e-05	PTHR24006:SF786	A0A0K0J8D2	UBIQUITINYL HYDROLASE 1-RELATED	2	thiol-dependent ubiquitin-specific protease activity(GO:0004843);cysteine-type endopeptidase activity(GO:0004197)
A0A0K0IN03	WBGene00230627		-1.87935	-1.91e-05	PTHR12547:SF140	PROTEIN TIS11	47
A0A0K0JDN9	WBGene00224472	disl-2	-1.87614	-3.03e-05	PTHR23355:SF30	DIS3-LIKE EXONUCLEASE 1	33	3	-5
A0A0K0J4E0	WBGene00222342	vgln-1 is an ortholog of human HDLBP (high density lipoprotein binding protein)	-1.87596	-5.84e-05	PTHR10288:SF135	POLY(RC)-BINDING PROTEIN 2	6
A0A158PZ03	WBGene00223658		-1.87307	-5.51e-05	PTHR46201:SF1	PHD FINGER PROTEIN MALE STERILITY 1	45
A0A0K0IM12	WBGene00230350		-1.87295	-2.6e-05	PTHR24406:SF12	ZINC FINGER PROTEIN	8
A0A0K0IVD0	WBGene00232917		-1.87022	-3.31e-05	PTHR47658	HIGH MOBILITY GROUP B PROTEIN 12-RELATED	95	DNA binding(GO:0003677)	organelle fusion(GO:0048284);multicellular organism development(GO:0007275);cell differentiation(GO:0030154);nucleus organization(GO:0006997)
A0A0H5S2Y0	WBGene00226842		-1.8626	-3.04e-05	PTHR24075:SF10	DNAJ PROTEIN ERDJ2B	3	ATPase activity	coupled(GO:0042623)
A0A0K0J1Q2	WBGene00234967	alpha,alpha-trehalase activity	2.74344	3.45e-05	PTHR23403:SF5	TREHALASE	2
A0A1P6C8F6	WBGene00226851	sip-1 (hsp class)	2.84353	3.36e-05	PTHR45640:SF1	HEAT SHOCK PROTEIN HSP-16.1/HSP-16.11-RELATED	9
A0A0K0INS0	WBGene00230845		2.96339	1.31e-05	PTHR24379:SF20	ZINC FINGER PROTEIN 517	6
A0A158PW84	WBGene00268757	Bm17615 is an ortholog of C. elegans dbr-1; in C. elegans, dbr-1, is involved in reproduction, receptor-mediated endocytosis, embryo development and locomotion; based on protein domain information, Bm17615 is involved in mRNA processing; based on protein domain information, Bm17615 is predicted to have hydrolase activity, acting on ester bonds.	2.98844	1.93e-05	PTHR12849:SF0	LARIAT DEBRANCHING ENZYME	123	endoribonuclease activity(GO:0004521)	mRNA splicing
A0A0K0JSR2	WBGene00227776	Isoform 2 of E3 ubiquitin-protein ligase Topors	3.78493	2.01e-05	PTHR47177:SF3	F18C1.6 PROTEIN	55
A0A0K0JH15	WBGene00225252	vglu-2 and vglu-3	5.48143	1.03e-05	PTHR11662:SF29	VESICULAR GLUTAMATE TRANSPORTER 1	17	L-glutamate transmembrane transporter activity(GO:0005313)	neurotransmitter transport(GO:0006836);synaptic vesicle cycle(GO:0099504);regulation of synapse structure or activity(GO:0050803);synaptic transmission
A0A0K0JAM0	WBGene00221010	nars-1	10.1121	1.68e-05	PTHR22594:SF16	ASPARAGINE--TRNA LIGASE	CYTOPLASMIC	57
A0A158PWZ6	WBGene00269005		13.4099	1.13e-05	PTHR24377:SF146	ZINC FINGER PROTEIN 354A	11
S1 Data: MSU-TSR-6-44 Dataset: Panther GO-classification of differentially expressed genes in B. malayi adult males following MSU-TSR-6-44 treatment compared to DMSO control. A 2-fold cutoff was used to obtain the dataset, and all genes are accompanied by Uniprot ID, WormBase ID and WormBase descriptions.

## Sheet: DMSO vs. MSU-6-44 Unaltered 
Feature ID			Experiment - Range (original values)	Experiment - IQR (original values)	Experiment - Difference (original values)	Experiment - Fold Change (original values)	Kal's Z-test: 3 vs 1 original values - Proportions difference	Kal's Z-test: 3 vs 1 original values - Proportions fold change	Kal's Z-test: 3 vs 1 original values - Test statistic	Kal's Z-test: 3 vs 1 original values - P-value	Kal's Z-test: 3 vs 1 original values - FDR p-value correction	Kal's Z-test: 3 vs 1 original values - Bonferroni	1 - 1 (GE) - Expression values	1 - 1 (GE) - Transcripts annotated	1 - 1 (GE) - Detected transcripts	1 - 1 (GE) - Exon length	1 - 1 (GE) - Unique gene reads	1 - 1 (GE) - Total gene reads	1 - 1 (GE) - Unique exon reads	1 - 1 (GE) - Total exon reads	1 - 1 (GE) - Ratio of unique to total (exon reads)	1 - 1 (GE) - Unique exon-exon reads	1 - 1 (GE) - Total exon-exon reads	1 - 1 (GE) - Unique intron reads	1 - 1 (GE) - Total intron reads	1 - 1 (GE) - Ratio of intron to total gene reads	1 - 1 (GE) - Exons	1 - 1 (GE) - RPKM	1 - 1 (GE) - Chromosome	1 - 1 (GE) - Chromosome region start	1 - 1 (GE) - Chromosome region end	1 - Means	3 - 3 (GE) - Expression values	3 - 3 (GE) - Transcripts annotated	3 - 3 (GE) - Detected transcripts	3 - 3 (GE) - Exon length	3 - 3 (GE) - Unique gene reads	3 - 3 (GE) - Total gene reads	3 - 3 (GE) - Unique exon reads	3 - 3 (GE) - Total exon reads	3 - 3 (GE) - Ratio of unique to total (exon reads)	3 - 3 (GE) - Unique exon-exon reads	3 - 3 (GE) - Total exon-exon reads	3 - 3 (GE) - Unique intron reads	3 - 3 (GE) - Total intron reads	3 - 3 (GE) - Ratio of intron to total gene reads	3 - 3 (GE) - Exons	3 - 3 (GE) - RPKM	3 - 3 (GE) - Chromosome
WBGene00220263		aminopeptidase activity Source: InterPro	9.95334	9.95334	-9.95334	-2.31868	-1.6e-05	-2.49079	-2.16923	0.0300654	0.508142	1	17.5013	3	1	9097	5128	5128	5055	5055	1	1642	1642	73	73	0.0142356	67	17.5013	Bm_v4_ChrX_scaffold_001	20303959	20330570	17.5013	7.54794	3	1	9097	2114	2114	2064	2064	1	689	689	50	50	0.0236518	67	7.54794	Bm_v4_ChrX_scaffold_001
WBGene00220360	Bm99 proteolysis	manganese ion binding Source: InterPro	4.50424	4.50424	-4.50424	-14.2011	-6.93e-06	-15.2552	-2.06061	0.0393407	0.577957	1	4.84544	1	1	1170	12	188	12	180	0.0666667	8	55	0	8	0.0425532	9	4.84544	Bm_v4_Chr3_scaffold_001	10872069	10875153	4.84544	0.341203	1	1	1170	1	14	1	12	0.0833333	1	6	0	2	0.142857	9	0.341203	Bm_v4_Chr3_scaffold_001
WBGene00220411		metalloexopeptidase activity Source: InterPro	10.6353	10.6353	-10.6353	-10.242	-1.64e-05	-11.0022	-3.0876	0.00202	0.101242	1	11.786	1	1	318	120	120	119	119	1	15	15	1	1	0.00833	2	11.786	Bm_v4_Chr1_scaffold_001	3950111	3951264	11.786	1.15075	1	1	318	13	13	11	11	1	2	2	2	2	0.153846	2	1.15075	Bm_v4_Chr1_scaffold_001
WBGene00220539	parasite specific Bm278	thiol-dependent ubiquitinyl hydrolase activity	6.27504	6.27504	-6.27504	-5.01771	-9.78e-06	-5.39017	-2.15793	0.0309332	0.513717	1	7.83688	1	1	213	127	194	9	53	0.169811	7	7	118	141	0.726804	3	7.83688	Bm_v4_Chr2_contig_001	11350084	11353203	7.83688	1.56184	1	1	213	118	135	1	10	0.1	1	1	117	125	0.925926	3	1.56184	Bm_v4_Chr2_contig_001
WBGene00220563	parasite specific Bm302		15.2434	15.2434	-15.2434	-2.451	-2.45e-05	-2.63293	-2.74891	0.00598	0.211347	1	25.7489	1	1	285	234	234	233	233	1	113	113	1	1	0.00427	3	25.7489	Bm_v4_Chr2_contig_001	2023971	2024673	25.7489	10.5055	1	1	285	92	92	90	90	1	38	38	2	2	0.0217391	3	10.5055	Bm_v4_Chr2_contig_001
WBGene00220564	parasite specific Bm303		7.22836	7.22836	-7.22836	-5.00419	-1.13e-05	-5.37564	-2.31489	0.0206189	0.423134	1	9.03356	1	1	129	393	398	32	37	0.864865	20	20	361	361	0.907035	2	9.03356	Bm_v4_Chr2_contig_001	1969424	1970167	9.03356	1.8052	1	1	129	334	334	7	7	1	3	3	327	327	0.979042	2	1.8052	Bm_v4_Chr2_contig_001
WBGene00220702	parasite specific Bm441		9.65835	9.65835	9.65835	4.54191	1.35e-05	4.22807	2.34691	0.0189299	0.404601	1	2.72687	1	1	231	305	322	3	20	0.15	3	3	302	302	0.937888	2	2.72687	Bm_v4_Chr3_scaffold_001	11381021	11381762	2.72687	12.3852	1	1	231	404	487	3	86	0.0348837	3	3	401	401	0.823409	2	12.3852	Bm_v4_Chr3_scaffold_001
WBGene00221010	nars-1		11.849	11.849	11.849	10.1121	1.68e-05	9.41338	2.983	0.00285	0.128024	1	1.30036	1	0	1647	0	68	0	68	0	0	19	0	0	0	11	1.30036	Bm_v4_Chr3_scaffold_001	10883395	10887365	1.30036	13.1494	1	0	1647	0	655	0	651	0	0	215	0	4	0.00611	11	13.1494	Bm_v4_Chr3_scaffold_001
WBGene00221211	parasite specific Bm950		14.8785	14.8785	14.8785	2.6033	2.02e-05	2.42342	2.36759	0.0179043	0.394061	1	9.27989	2	1	672	97	451	97	198	0.489899	0	10	0	253	0.560976	5	9.27989	Bm_029	20126	21232	9.27989	24.1584	2	1	672	208	1105	208	488	0.42623	0	15	0	617	0.558371	5	24.1584	Bm_029
WBGene00221242	parasite specific Bm981		6.22033	6.22033	-6.22033	-5.20706	-9.68e-06	-5.59357	-2.16311	0.030533	0.512824	1	7.69887	1	1	135	33	33	33	33	1	0	0	0	0	0	1	7.69887	Bm_007	767959	768094	7.69887	1.47855	1	1	135	6	6	6	6	1	0	0	0	0	0	1	1.47855	Bm_007
WBGene00221404	parasite specific Bm1143		121.2	121.2	-121.2	-1.8796	-0.0002	-2.01913	-6.80274	1.03e-11	6.54e-09	1.22e-07	258.989	1	1	1170	9762	9762	9621	9621	1	4789	4789	141	141	0.0144438	14	258.989	Bm_v4_Chr1_scaffold_001	14334168	14337256	258.989	137.789	1	1	1170	4925	4925	4846	4846	1	2296	2296	79	79	0.0160406	14	137.789	Bm_v4_Chr1_scaffold_001
WBGene00221644			7.66495	7.66495	7.66495	3.96097	1.07e-05	3.68727	2.01194	0.0442259	0.604971	1	2.58866	1	1	292	26	26	24	24	1	4	4	2	2	0.0769231	2	2.58866	Bm_v4_Chr3_scaffold_001	1011451	1012284	2.58866	10.2536	1	1	292	91	91	90	90	1	17	17	1	1	0.010989	2	10.2536	Bm_v4_Chr3_scaffold_001
WBGene00221821	lpd-3 lipid metabolism		6.14235	6.14235	-6.14235	-3.65559	-9.65e-06	-3.92694	-1.99052	0.0465337	0.620304	1	8.45535	1	1	3006	989	990	807	807	1	200	200	182	183	0.184848	19	8.45535	Bm_v4_ChrX_scaffold_001	24323378	24342621	8.45535	2.31299	1	1	3006	275	276	209	209	1	45	45	66	67	0.242754	19	2.31299	Bm_v4_ChrX_scaffold_001
WBGene00221824	pfkb-1.2 fructose 2,6-bisphosphate metabolic process		12.7225	12.7225	-12.7225	-2.04654	-2.08e-05	-2.19845	-2.30985	0.0208964	0.426612	1	24.8793	1	1	1371	1343	1344	1083	1083	1	347	347	260	261	0.194196	13	24.8793	Bm_v4_Chr3_scaffold_001	1867755	1876222	24.8793	12.1567	1	1	1371	628	628	501	501	1	125	125	127	127	0.202229	13	12.1567	Bm_v4_Chr3_scaffold_001
WBGene00221890	Bm1629 is an ortholog of C. elegans W05B5.1.		35.8398	35.8398	-35.8398	-1.92529	-5.9e-05	-2.0682	-3.75044	0.000177	0.0183351	1	74.5736	1	1	639	2340	2344	1513	1513	1	416	416	827	831	0.354522	6	74.5736	Bm_v4_Chr3_scaffold_001	7642285	7654443	74.5736	38.7337	1	1	639	1385	1389	744	744	1	220	220	641	645	0.464363	6	38.7337	Bm_v4_Chr3_scaffold_001
WBGene00221929	Bm1668 is an ortholog of C. elegans 2RSSE.1; based on protein domain information, Bm1668 is involved in signal transduction.		43.956	43.956	-43.956	-2.31876	-7.08e-05	-2.49087	-4.55879	5.15e-06	0.000896	0.0609204	77.2875	1	1	2073	11266	11266	5087	5087	1	1218	1218	6179	6179	0.548464	12	77.2875	Bm_v4_Chr2_contig_001	2850370	2859825	77.2875	33.3315	1	1	2073	7994	7995	2077	2077	1	496	496	5917	5918	0.740213	12	33.3315	Bm_v4_Chr2_contig_001
WBGene00221945	Bm1684 is an ortholog of C. elegans crm-1; in C. elegans, crm-1, is involved in reproduction, the molting cycle and positive regulation of growth; based on protein domain information, Bm1684 is predicted to have serine-type endopeptidase inhibitor activity.		11.0579	11.0579	-11.0579	-2.18205	-1.79e-05	-2.34402	-2.22346	0.0261851	0.471897	1	20.4128	1	1	2660	1742	1742	1724	1724	1	536	536	18	18	0.010333	18	20.4128	Bm_v4_Chr4_scaffold_001	11421026	11431209	20.4128	9.35486	1	1	2660	763	764	748	748	1	197	197	15	16	0.0209424	18	9.35486	Bm_v4_Chr4_scaffold_001
WBGene00222072	lat-1 is an ortholog of C. elegans lat-1; in C. elegans, lat-1, is involved in mitotic spindle organization, embryo development, anterior/posterior pattern specification, sexual reproduction, defecation, pharyngeal pumping, pharynx development and self proteolysis; based on protein domain information, Bma-lat-1 is involved in G-protein coupled receptor signaling pathway; based on protein domain i…		14.0265	14.0265	-14.0265	-1.99605	-2.3e-05	-2.14421	-2.39346	0.0166904	0.377879	1	28.1087	2	2	3227	3006	3006	2880	2880	1	706	706	126	126	0.0419162	18	28.1087	Bm_v4_Chr2_contig_001	3687022	3714624	28.1087	14.0821	2	2	3227	1519	1519	1366	1366	1	297	297	153	153	0.100724	18	14.0821	Bm_v4_Chr2_contig_001
WBGene00222169	dyn-1; in C. elegans, dyn-1, is involved in nematode larval development, receptor-mediated endocytosis, apoptotic process, germ cell development, asymmetric cell division, embryo development, positive regulation of necrotic cell death, the molting cycle, protein catabolic process, inductive cell migration, engulfment of apoptotic cell and phagosome maturation involved in apoptotic cell clearance;…		15.9044	15.9044	-15.9044	-2.00034	-2.6e-05	-2.14883	-2.55159	0.0107232	0.29736	1	31.8033	3	3	2762	2020	2922	1891	2789	0.678021	715	826	129	133	0.0455168	20	31.8033	Bm_v4_ChrX_scaffold_001	22406346	22416101	31.8033	15.8989	3	2	2762	1014	1427	910	1320	0.689394	364	418	104	107	0.0749825	20	15.8989	Bm_v4_ChrX_scaffold_001
WBGene00222342	vgln-1 is an ortholog of human HDLBP (high density lipoprotein binding protein)		35.3474	35.3474	-35.3474	-1.87596	-5.84e-05	-2.01521	-3.6692	0.000243	0.0239851	1	75.7002	1	1	4188	10209	10209	10066	10066	1	2758	2758	143	143	0.0140072	22	75.7002	Bm_v4_Chr2_contig_001	10630633	10641416	75.7002	40.3529	1	1	4188	5113	5113	5080	5080	1	1395	1395	33	33	0.00645	22	40.3529	Bm_v4_Chr2_contig_001
WBGene00222353	unc-89, Bma-unc-89 is predicted to have ATP binding activity, Rho guanyl-nucleotide exchange factor activity, and protein kinase activity.		12.8192	12.8192	-12.8192	-1.89464	-2.12e-05	-2.03527	-2.22241	0.0262558	0.471897	1	27.1482	2	2	22713	20683	20688	19578	19578	1	5423	5423	1105	1110	0.0536543	123	27.1482	Bm_v4_Chr3_scaffold_001	1058403	1123873	27.1482	14.329	2	1	22713	11153	11167	9783	9783	1	2643	2643	1370	1384	0.123937	123	14.329	Bm_v4_Chr3_scaffold_001
WBGene00222419	lin-41		9.70548	9.70548	-9.70548	-3.05906	-1.54e-05	-3.28613	-2.37693	0.0174573	0.389859	1	14.419	2	1	2809	1462	1462	1286	1286	1	333	333	176	176	0.120383	17	14.419	Bm_v4_Chr3_scaffold_001	8714344	8720516	14.419	4.71355	2	1	2809	441	441	398	398	1	105	105	43	43	0.0975057	17	4.71355	Bm_v4_Chr3_scaffold_001
WBGene00222569	SAX-7 is required for axon guidance, neurite outgrowth and maintenance of neuronal positioning through homophilic and heterophilic interactions		24.0469	24.0469	-24.0469	-2.1917	-3.9e-05	-2.35439	-3.28579	0.00102	0.0669004	1	44.2255	1	1	3627	5142	5142	5093	5093	1	1282	1282	49	49	0.00953	24	44.2255	Bm_v4_ChrX_scaffold_001	11564757	11578572	44.2255	20.1787	1	1	3627	2237	2238	2200	2200	1	560	560	37	38	0.0169794	24	20.1787	Bm_v4_ChrX_scaffold_001
WBGene00222578	Bm2317 is an ortholog of C. elegans C18H9.3; proteomic studies indicate that Bm2317 is enriched in the reproductive tract.		22.162	22.162	-22.162	-2.41978	-3.56e-05	-2.5994	-3.29695	0.000977	0.0648487	1	37.7715	2	1	3297	4006	4006	3954	3954	1	1229	1229	52	52	0.0129805	23	37.7715	Bm_v4_Chr2_contig_001	13675977	13683831	37.7715	15.6095	2	1	3297	1580	1580	1547	1547	1	491	491	33	33	0.0208861	23	15.6095	Bm_v4_Chr2_contig_001
WBGene00222668	set-2		19.9073	19.9073	-19.9073	-6.17488	-3.09e-05	-6.63323	-3.97981	6.9e-05	0.00897	0.816665	23.7542	1	1	2136	1662	1662	1611	1611	1	475	475	51	51	0.0306859	15	23.7542	Bm_v4_Chr1_scaffold_001	8262029	8268470	23.7542	3.84692	1	1	2136	261	261	247	247	1	68	68	14	14	0.0536398	15	3.84692	Bm_v4_Chr1_scaffold_001
WBGene00222850	Isoform 1 of Fibronectin type III domain-containing protein 3B		19.6849	19.6849	-19.6849	-2.59547	-3.15e-05	-2.78813	-3.19597	0.00139	0.0815325	1	32.0229	1	1	4120	4191	4282	4098	4189	0.978276	985	985	93	93	0.0217188	22	32.0229	Bm_v4_ChrX_scaffold_001	20922718	20940956	32.0229	12.338	1	1	4120	1603	1644	1487	1528	0.973168	328	328	116	116	0.0705596	22	12.338	Bm_v4_ChrX_scaffold_001
WBGene00222904	uncharacterized Protein (also in C. elegans)		10.571	10.571	-10.571	-2.52463	-1.69e-05	-2.71203	-2.31679	0.0205154	0.422166	1	17.5044	1	1	1497	883	883	832	832	1	103	103	51	51	0.0577576	6	17.5044	Bm_v4_ChrX_scaffold_001	6226086	6229121	17.5044	6.93346	1	1	1497	343	343	312	312	1	37	37	31	31	0.090379	6	6.93346	Bm_v4_ChrX_scaffold_001
WBGene00223033	eor-2 is an ortholog of C. elegans eor-2; in C. elegans, eor-2, is involved in cell fate specification, neuron migration, nematode larval development, Ras protein signal transduction, Wnt signaling pathway, nematode male tail tip morphogenesis and neuron apoptotic process.		14.4465	14.4465	-14.4465	-2.07226	-2.36e-05	-2.22608	-2.47731	0.0132378	0.331392	1	27.9196	3	0	3805	3417	3419	3373	3373	1	957	957	44	46	0.0134542	26	27.9196	Bm_v4_ChrX_scaffold_001	1971216	1980331	27.9196	13.473	3	0	3805	1570	1571	1541	1541	1	409	409	29	30	0.0190961	26	13.473	Bm_v4_ChrX_scaffold_001
WBGene00223161	unc-104 is an ortholog of C. elegans unc-104; in C. elegans, unc-104, is involved in reproduction, nematode larval development, regulation of striated muscle contraction, neuron-neuron synaptic transmission, cholinergic synaptic transmission, axon guidance, feeding behavior, determination of adult lifespan, body morphogenesis, positive regulation of necrotic cell death, the molting cycle, defecat…		10.2475	10.2475	-10.2475	-2.04472	-1.67e-05	-2.1965	-2.07206	0.0382595	0.56842	1	20.0563	3	2	4989	3227	3227	3177	3177	1	998	998	50	50	0.0154943	36	20.0563	Bm_v4_Chr2_contig_001	6007038	6019858	20.0563	9.80881	3	2	4989	1522	1522	1471	1471	1	430	430	51	51	0.0335085	36	9.80881	Bm_v4_Chr2_contig_001
WBGene00223363	tag-172 is an ortholog of C. elegans madd-3; in C. elegans, madd-3, is involved in reproduction; based on protein domain information, Bma-tag-172 is involved in protein phosphorylation; based on protein domain information, Bma-tag-172 is predicted to have ATP binding activity and protein kinase activity.		13.0321	13.0321	-13.0321	-2.20505	-2.11e-05	-2.36873	-2.42583	0.0152732	0.35883	1	23.8466	2	2	3393	2911	2911	2569	2569	1	492	492	342	342	0.117485	11	23.8466	Bm_v4_ChrX_scaffold_001	12864266	12878447	23.8466	10.8146	2	2	3393	1244	1244	1103	1103	1	242	242	141	141	0.113344	11	10.8146	Bm_v4_ChrX_scaffold_001
WBGene00223423	Bm3162 is an ortholog of C. elegans unc-15; in C. elegans, unc-15, is involved in nematode larval development, receptor-mediated endocytosis, embryo development, body morphogenesis, oviposition, skeletal muscle myosin thick filament assembly, growth, locomotion, hermaphrodite genitalia development and regulation of cytoskeleton organization; based on protein domain information, Bm3162 is predicte…		97.2915	97.2915	-97.2915	-1.99969	-0.000159	-2.14813	-6.31037	2.78e-10	1.18e-07	3.3e-06	194.613	1	1	2736	16920	16921	16906	16906	1	4904	4904	14	15	0.000887	17	194.613	Bm_v4_Chr3_scaffold_001	12126598	12140804	194.613	97.3214	1	1	2736	8019	8019	8004	8004	1	1948	1948	15	15	0.00187	17	97.3214	Bm_v4_Chr3_scaffold_001
WBGene00223506			44.4419	44.4419	-44.4419	-1.89841	-7.33e-05	-2.03933	-4.14291	3.43e-05	0.00495	0.406054	93.9091	2	2	1419	4240	4240	4231	4231	1	1275	1275	9	9	0.00212	10	93.9091	Bm_v4_Chr4_scaffold_001	8461868	8464852	93.9091	49.4672	2	2	1419	2121	2121	2110	2110	1	652	652	11	11	0.00519	10	49.4672	Bm_v4_Chr4_scaffold_001
WBGene00223658			33.3347	33.3347	-33.3347	-1.87307	-5.51e-05	-2.01211	-3.55997	0.000371	0.0322446	1	71.5155	1	1	5782	13463	13463	13129	13129	1	3571	3571	334	334	0.0248087	36	71.5155	Bm_v4_ChrX_scaffold_001	7250621	7263971	71.5155	38.1808	1	1	5782	6784	6784	6636	6636	1	1569	1569	148	148	0.021816	36	38.1808	Bm_v4_ChrX_scaffold_001
WBGene00223718	Bma-hpk-1 is an ortholog of C. elegans hpk-1; in C. elegans, hpk-1, is involved in determination of adult lifespan; based on protein domain information, Bma-hpk-1 is involved in protein phosphorylation; based on protein domain information, Bma-hpk-1 is predicted to have ATP binding activity and protein kinase activity.		23.4553	23.4553	-23.4553	-2.75819	-3.73e-05	-2.96292	-3.5683	0.000359	0.0317322	1	36.7959	3	2	2763	3491	3491	3228	3228	1	629	629	263	263	0.0753366	16	36.7959	Bm_v4_ChrX_scaffold_001	912458	921615	36.7959	13.3406	3	2	2763	1180	1180	1108	1108	1	204	204	72	72	0.0610169	16	13.3406	Bm_v4_ChrX_scaffold_001
WBGene00223817	Bma-ehbp-1 is an ortholog of C. elegans ehbp-1; in C. elegans, ehbp-1, is involved in reproduction, receptor recycling, protein secretion, endocytic recycling, locomotion and striated muscle myosin thick filament assembly; proteomic studies indicate that Bma-ehbp-1 is enriched in the digestive tract.		16.3139	16.3139	-16.3139	-2.16052	-2.65e-05	-2.3209	-2.68782	0.00719	0.235902	1	30.3713	5	3	2970	3095	3095	2864	2864	1	1010	1010	231	231	0.0746365	22	30.3713	Bm_v4_Chr4_scaffold_001	4657204	4667012	30.3713	14.0574	5	3	2970	1342	1342	1255	1255	1	457	457	87	87	0.0648286	22	14.0574	Bm_v4_Chr4_scaffold_001
WBGene00223824			56.5899	56.5899	-56.5899	-2.16678	-9.18e-05	-2.32762	-5.0132	5.35e-07	0.000117	0.00634	105.091	1	1	594	623	1993	615	1982	0.310293	139	574	8	11	0.00552	5	105.091	Bm_v4_Chr4_scaffold_001	2643880	2646233	105.091	48.5008	1	1	594	267	870	264	866	0.30485	61	244	3	4	0.0046	5	48.5008	Bm_v4_Chr4_scaffold_001
WBGene00223835			13.7234	13.7234	-13.7234	-1.98231	-2.25e-05	-2.12945	-2.35862	0.0183432	0.398624	1	27.694	4	2	2817	2518	2518	2477	2477	1	607	607	41	41	0.0162828	18	27.694	Bm_v4_Chr3_scaffold_001	6421461	6428481	27.694	13.9706	4	1	2817	1217	1217	1183	1183	1	265	265	34	34	0.0279376	18	13.9706	Bm_v4_Chr3_scaffold_001
WBGene00223903	Bm3642 is an ortholog of C. elegans baz-2; based on protein domain information, Bm3642 is predicted to have DNA binding activity and zinc ion binding activity; based on protein domain information, Bm3642 is localized to the nucleus.		14.0126	14.0126	-14.0126	-2.30137	-2.26e-05	-2.47219	-2.56528	0.0103092	0.295235	1	24.7802	1	1	5450	4408	4408	4288	4288	1	1045	1045	120	120	0.0272232	27	24.7802	Bm_v4_Chr1_scaffold_001	6700579	6719313	24.7802	10.7676	1	1	5450	1822	1822	1764	1764	1	364	364	58	58	0.0318331	27	10.7676	Bm_v4_Chr1_scaffold_001
WBGene00223969			9.78109	9.78109	-9.78109	-2.09694	-1.59e-05	-2.25259	-2.0507	0.0402964	0.584299	1	18.6978	1	1	3854	2298	2298	2288	2288	1	805	805	10	10	0.00435	29	18.6978	Bm_v4_Chr3_scaffold_001	10275501	10286633	18.6978	8.91673	1	1	3854	1041	1041	1033	1033	1	369	369	8	8	0.00769	29	8.91673	Bm_v4_Chr3_scaffold_001
WBGene00224198			16.7685	16.7685	-16.7685	-2.19713	-2.72e-05	-2.36022	-2.74704	0.00601	0.211889	1	30.7758	3	2	2451	2697	2697	2395	2395	1	709	709	302	302	0.111976	22	30.7758	Bm_v4_ChrX_scaffold_001	2310450	2318794	30.7758	14.0073	3	2	2451	1170	1170	1032	1032	1	286	286	138	138	0.117949	22	14.0073	Bm_v4_ChrX_scaffold_001
WBGene00224266	CRISPR-associated protein 1 (cas1)		24.5143	24.5143	-24.5143	-2.03563	-4.01e-05	-2.18673	-3.19741	0.00139	0.0815325	1	48.1852	1	1	468	862	862	716	716	1	42	42	146	146	0.169374	2	48.1852	Bm_v4_ChrX_scaffold_001	13105143	13109204	48.1852	23.6709	1	1	468	441	441	333	333	1	17	17	108	108	0.244898	2	23.6709	Bm_v4_ChrX_scaffold_001
WBGene00224340			12.0607	12.0607	-12.0607	-2.14249	-1.96e-05	-2.30153	-2.30161	0.0213569	0.430873	1	22.6172	1	1	1270	976	978	912	912	1	364	364	64	66	0.0674847	10	22.6172	Bm_v4_Chr1_scaffold_001	5504818	5509574	22.6172	10.5565	1	1	1270	421	421	403	403	1	152	152	18	18	0.0427553	10	10.5565	Bm_v4_Chr1_scaffold_001
WBGene00224413			24.0931	24.0931	-24.0931	-1.98322	-3.95e-05	-2.13043	-3.12598	0.00177	0.0966996	1	48.5975	4	1	3337	5323	5323	5149	5149	1	1824	1824	174	174	0.0326883	28	48.5975	Bm_v4_ChrX_scaffold_001	20343001	20355861	48.5975	24.5043	4	1	3337	2539	2539	2458	2458	1	985	985	81	81	0.0319023	28	24.5043	Bm_v4_ChrX_scaffold_001
WBGene00224472	disl-2		18.3065	18.3065	-18.3065	-1.87614	-3.03e-05	-2.01541	-2.64065	0.00828	0.257167	1	39.2008	1	1	3740	4753	4753	4655	4655	1	1380	1380	98	98	0.0206186	24	39.2008	Bm_v4_ChrX_scaffold_001	24848497	24856350	39.2008	20.8943	1	1	3740	2418	2418	2349	2349	1	727	727	69	69	0.028536	24	20.8943	Bm_v4_ChrX_scaffold_001
WBGene00224474	alg-1 and alg-2		11.6938	11.6938	-11.6938	-1.95406	-1.92e-05	-2.09911	-2.16012	0.0307631	0.513488	1	23.9507	1	1	3181	2433	2433	2419	2419	1	651	651	14	14	0.00575	20	23.9507	Bm_v4_ChrX_scaffold_001	19761713	19768134	23.9507	12.2569	1	1	3181	1180	1180	1172	1172	1	318	318	8	8	0.00678	20	12.2569	Bm_v4_ChrX_scaffold_001
WBGene00224533	Bat-2 A cluster of genes, BAT1-BAT5, has been localized in the vicinity of the genes for TNF alpha and TNF beta. These genes are all within the human major histocompatibility complex class III region.		41.0914	41.0914	-41.0914	-2.13215	-6.68e-05	-2.29042	-4.23841	2.25e-05	0.00339	0.266556	77.3863	1	1	6417	15833	15833	15767	15767	1	3624	3624	66	66	0.00417	36	77.3863	Bm_v4_ChrX_scaffold_001	17614594	17628288	77.3863	36.2949	1	1	6417	7026	7026	7001	7001	1	1416	1416	25	25	0.00356	36	36.2949	Bm_v4_ChrX_scaffold_001
WBGene00224639			17.6634	17.6634	-17.6634	-2.02172	-2.89e-05	-2.17179	-2.7043	0.00685	0.228317	1	34.9514	1	1	2898	3090	3235	3071	3216	0.954913	790	791	19	19	0.00587	20	34.9514	Bm_v4_Chr1_scaffold_001	2857496	2870121	34.9514	17.288	1	1	2898	1472	1533	1445	1506	0.959495	342	342	27	27	0.0176125	20	17.288	Bm_v4_Chr1_scaffold_001
WBGene00224745			7.11335	7.11335	-7.11335	-2.75241	-1.13e-05	-2.95672	-1.96357	0.0495799	0.631385	1	11.1725	1	1	4065	1462	1462	1442	1442	1	519	519	20	20	0.0136799	34	11.1725	Bm_v4_ChrX_scaffold_001	14756402	14768503	11.1725	4.05918	1	1	4065	510	510	496	496	1	192	192	14	14	0.027451	34	4.05918	Bm_v4_ChrX_scaffold_001
WBGene00224828			20.2432	20.2432	-20.2432	-1.94051	-3.33e-05	-2.08455	-2.83112	0.00464	0.182473	1	41.7669	1	1	3609	4804	4805	4786	4786	1	1616	1616	18	19	0.00395	27	41.7669	Bm_v4_Chr4_scaffold_001	11136320	11147324	41.7669	21.5237	1	1	3609	2361	2361	2335	2335	1	768	768	26	26	0.0110123	27	21.5237	Bm_v4_Chr4_scaffold_001
WBGene00224836	Bm4575 is an ortholog of C. elegans F59A2.2 and golg-4; based on protein domain information, Bm4575 is involved in protein targeting to Golgi.		10.7835	10.7835	-10.7835	-2.54662	-1.73e-05	-2.73566	-2.34801	0.0188741	0.404137	1	17.7558	1	1	4862	2919	2919	2741	2741	1	953	953	178	178	0.0609798	35	17.7558	Bm_v4_Chr1_scaffold_001	8405458	8418331	17.7558	6.97231	1	1	4862	1147	1147	1019	1019	1	343	343	128	128	0.111595	35	6.97231	Bm_v4_Chr1_scaffold_001
WBGene00225062	Bma-let-805 is an ortholog of C. elegans let-805 and C53A5.13; in C. elegans, let-805, is involved in reproduction, nematode larval development, receptor-mediated endocytosis, embryo development, the molting cycle, hemidesmosome assembly and locomotion.		15.3543	15.3543	-15.3543	-2.05646	-2.51e-05	-2.20911	-2.54392	0.0109616	0.300366	1	29.8881	2	2	14187	14276	14282	13463	13463	1	2238	2238	813	819	0.0573449	59	29.8881	Bm_v4_Chr1_scaffold_001	3332009	3371022	29.8881	14.5338	2	2	14187	7186	7188	6198	6198	1	1131	1131	988	990	0.13773	59	14.5338	Bm_v4_Chr1_scaffold_001
WBGene00225192	Bma-let-19 is an ortholog of C. elegans let-19; in C. elegans, let-19, is involved in reproduction, nematode larval development, embryo development, body morphogenesis, the molting cycle and negative regulation of vulval development; based on protein domain information, Bma-let-19 is involved in regulation of transcription from RNA polymerase II promoter; based on protein domain information, Bma-…		9.18271	9.18271	-9.18271	-2.47	-1.47e-05	-2.65334	-2.14033	0.0323282	0.519873	1	15.4295	1	1	7967	4044	4044	3903	3903	1	966	966	141	141	0.0348665	46	15.4295	Bm_v4_Chr2_contig_001	4071119	4091367	15.4295	6.24675	1	1	7967	1573	1573	1496	1496	1	352	352	77	77	0.048951	46	6.24675	Bm_v4_Chr2_contig_001
WBGene00225252	vglu-2 and vglu-3		7.32716	7.32716	7.32716	5.48143	1.03e-05	5.10266	2.1357	0.0327039	0.523293	1	1.63501	2	0	1830	0	99	0	95	0	0	38	0	4	0.040404	16	1.63501	Bm_v4_Chr1_scaffold_001	7512110	7518275	1.63501	8.96217	2	0	1830	0	524	0	493	0	0	164	0	31	0.0591603	16	8.96217	Bm_v4_Chr1_scaffold_001
WBGene00225258			26.9602	26.9602	-26.9602	-2.08195	-4.39e-05	-2.23649	-3.39234	0.000693	0.05101	1	51.8783	1	1	7216	12020	12020	11886	11886	1	2985	2985	134	134	0.0111481	39	51.8783	Bm_v4_Chr4_scaffold_001	5192143	5208368	51.8783	24.9182	1	1	7216	5487	5487	5405	5405	1	1245	1245	82	82	0.0149444	39	24.9182	Bm_v4_Chr4_scaffold_001
WBGene00225310			8.76231	8.76231	-8.76231	-2.3035	-1.41e-05	-2.47448	-2.02937	0.0424201	0.595929	1	15.4845	1	1	2034	1040	1040	1000	1000	1	317	317	40	40	0.0384615	16	15.4845	Bm_v4_Chr3_scaffold_001	12028311	12046755	15.4845	6.72215	1	1	2034	443	444	411	411	1	127	127	32	33	0.0743243	16	6.72215	Bm_v4_Chr3_scaffold_001
WBGene00225807	Bma-chd-7 is an ortholog of C. elegans chd-7; in C. elegans, chd-7, is involved in reproduction; based on protein domain information, Bma-chd-7 is predicted to have ATP binding activity and hydrolase activity, acting on acid anhydrides.		12.9673	12.9673	-12.9673	-2.39804	-2.08e-05	-2.57605	-2.51233	0.0119938	0.313597	1	22.2426	1	1	8217	5851	5851	5803	5803	1	933	933	48	48	0.0082	25	22.2426	Bm_v4_Chr3_scaffold_001	6297686	6310454	22.2426	9.27532	1	1	8217	2318	2318	2291	2291	1	353	353	27	27	0.011648	25	9.27532	Bm_v4_Chr3_scaffold_001
WBGene00225897			12.4928	12.4928	-12.4928	-2.03758	-2.04e-05	-2.18883	-2.28366	0.0223916	0.444688	1	24.533	3	1	1434	77	1133	77	1117	0.0689346	0	278	0	16	0.0141218	12	24.533	Bm_v4_Chr4_scaffold_001	3262608	3266594	24.533	12.0402	3	1	1434	34	534	34	519	0.0655106	0	134	0	15	0.0280899	12	12.0402	Bm_v4_Chr4_scaffold_001
WBGene00226078			17.314	17.314	-17.314	-2.30038	-2.79e-05	-2.47114	-2.85097	0.00436	0.175449	1	30.6285	1	1	2616	2895	2895	2544	2544	1	614	614	351	351	0.121244	16	30.6285	Bm_v4_Chr1_scaffold_001	10212974	10219684	30.6285	13.3145	1	1	2616	1203	1203	1047	1047	1	239	239	156	156	0.129676	16	13.3145	Bm_v4_Chr1_scaffold_001
WBGene00226195	gei-3 encodes a member of the high mobility group (HMG) protein family; interacts with GEX-3 in yeast two-hybrid assays.		30.6423	30.6423	-30.6423	-2.42242	-4.92e-05	-2.60223	-3.87855	0.000105	0.0120802	1	52.1847	1	1	5564	9624	9624	9219	9219	1	3415	3415	405	405	0.0420823	41	52.1847	Bm_v4_ChrX_scaffold_001	6505725	6522453	52.1847	21.5424	1	1	5564	3762	3762	3603	3603	1	1380	1380	159	159	0.0422648	41	21.5424	Bm_v4_ChrX_scaffold_001
WBGene00226239	(signaling peptide) MFIERHPIIKEFGYAFMDAINERYERNSSIKSCLK		23.0074	23.0074	-23.0074	-2.58499	-3.68e-05	-2.77687	-3.44978	0.000561	0.0448871	1	37.5232	1	1	3715	3803	4492	3737	4426	0.844329	72	72	66	66	0.0146928	4	37.5232	Bm_v4_Chr2_contig_001	3544982	3550953	37.5232	14.5158	1	1	3715	1361	1635	1347	1621	0.830969	41	41	14	14	0.00856	4	14.5158	Bm_v4_Chr2_contig_001
WBGene00226306	sip-1 (hsp class)		207.777	207.777	207.777	3.42247	0.000287	3.18598	9.97911	0	0	0	85.7704	2	0	477	0	1307	0	1299	0	0	115	0	8	0.00612	3	85.7704	Bm_v4_Chr3_scaffold_001	230394	230995	85.7704	293.547	2	0	477	0	4242	0	4209	0	0	427	0	33	0.00778	3	293.547	Bm_v4_Chr3_scaffold_001
WBGene00226389			12.6396	12.6396	-12.6396	-1.96303	-2.08e-05	-2.10875	-2.25148	0.0243554	0.465005	1	25.7643	1	1	1242	1037	1037	1016	1016	1	405	405	21	21	0.0202507	10	25.7643	Bm_v4_Chr2_contig_001	2893597	2897307	25.7643	13.1248	1	1	1242	509	510	490	490	1	208	208	19	20	0.0392157	10	13.1248	Bm_v4_Chr2_contig_001
WBGene00226415	lin-29 encodes a zinc finger transcription factor of the C2H2 type that affects the heterochronic development of the vulva, egg laying system, male gonad, cuticle, molting cycle and vitellogenesis; expressed in uterine and vulval muscle cells, seam cells, pharynx, head neurons, ventral cord neurons, preanal ganglion, distal tip cells, anchor cell, vulval cells, male-specific linker cell, and cell…		18.3897	18.3897	-18.3897	-2.5478	-2.94e-05	-2.73692	-3.06682	0.00216	0.106297	1	30.2709	1	1	1106	1085	1085	1063	1063	1	252	252	22	22	0.0202765	7	30.2709	Bm_v4_Chr2_contig_001	6362357	6365577	30.2709	11.8812	1	1	1106	400	400	395	395	1	72	72	5	5	0.0125	7	11.8812	Bm_v4_Chr2_contig_001
WBGene00226481	Bm6220, Ig-like (immunoglobulin-like), protein kinase activity		23.2403	23.2403	-23.2403	-2.10231	-3.78e-05	-2.25836	-3.16515	0.00155	0.0874001	1	44.3235	1	1	8355	11798	11798	11758	11758	1	2980	2980	40	40	0.00339	45	44.3235	Bm_v4_Chr4_scaffold_001	12210359	12232514	44.3235	21.0832	1	1	8355	5327	5327	5295	5295	1	1476	1476	32	32	0.00601	45	21.0832	Bm_v4_Chr4_scaffold_001
WBGene00226578			7.70534	7.70534	-7.70534	-2.48468	-1.24e-05	-2.66911	-1.96534	0.0493745	0.630683	1	12.8952	1	1	7442	3105	3154	3047	3047	1	985	985	58	107	0.0339252	51	12.8952	Bm_v4_Chr3_scaffold_001	1830218	1850150	12.8952	5.18991	1	1	7442	1228	1282	1161	1161	1	330	330	67	121	0.0943838	51	5.18991	Bm_v4_Chr3_scaffold_001
WBGene00226692			13.0805	13.0805	-13.0805	-1.91672	-2.15e-05	-2.059	-2.25995	0.0238243	0.459452	1	27.3493	2	1	2089	1875	1875	1814	1814	1	460	460	61	61	0.0325333	14	27.3493	Bm_v4_ChrX_scaffold_001	11910419	11916145	27.3493	14.2688	2	1	2089	941	941	896	896	1	208	208	45	45	0.0478215	14	14.2688	Bm_v4_ChrX_scaffold_001
WBGene00226715	bma-hex-5, hydrolase activity, hydrolyzing O-glycosyl compounds, carbohydrate metabolic process		12.3211	12.3211	-12.3211	-2.76739	-1.96e-05	-2.97281	-2.58928	0.00962	0.282585	1	19.2925	1	1	1737	1100	1100	1064	1064	1	436	436	36	36	0.0327273	15	19.2925	Bm_v4_ChrX_scaffold_001	8799039	8803472	19.2925	6.97138	1	1	1737	378	378	364	364	1	133	133	14	14	0.037037	15	6.97138	Bm_v4_ChrX_scaffold_001
WBGene00226743			13.8384	13.8384	-13.8384	-2.07604	-2.26e-05	-2.23014	-2.42687	0.0152296	0.358517	1	26.699	1	1	1878	1731	1731	1592	1592	1	656	656	139	139	0.0803004	14	26.699	Bm_v4_Chr1_scaffold_001	1583719	1590269	26.699	12.8605	1	1	1878	819	819	726	726	1	324	324	93	93	0.113553	14	12.8605	Bm_v4_Chr1_scaffold_001
WBGene00226780			18.513	18.513	-18.513	-2.25443	-2.99e-05	-2.42177	-2.92124	0.00349	0.147438	1	33.271	1	1	2430	2704	2711	2567	2567	1	876	876	137	144	0.0531169	18	33.271	Bm_v4_ChrX_scaffold_001	8983314	8992370	33.271	14.7581	1	1	2430	1154	1160	1078	1078	1	357	357	76	82	0.0706897	18	14.7581	Bm_v4_ChrX_scaffold_001
WBGene00226821			9.71685	9.71685	-9.71685	-2.10168	-1.58e-05	-2.25768	-2.04628	0.0407291	0.587422	1	18.5369	1	1	909	556	556	535	535	1	159	159	21	21	0.0377698	5	18.5369	Bm_v4_Chr1_scaffold_001	1517368	1519512	18.5369	8.82004	1	1	909	260	260	241	241	1	70	70	19	19	0.0730769	5	8.82004	Bm_v4_Chr1_scaffold_001
WBGene00226842			18.3505	18.3505	-18.3505	-1.8626	-3.04e-05	-2.00086	-2.63253	0.00848	0.26146	1	39.624	1	1	6521	8241	8241	8204	8204	1	2016	2016	37	37	0.00449	42	39.624	Bm_v4_Chr2_contig_001	9406217	9421414	39.624	21.2735	1	1	6521	4201	4204	4170	4170	1	1000	1000	31	34	0.00809	42	21.2735	Bm_v4_Chr2_contig_001
WBGene00226851	sip-1 (hsp class)		24.5419	24.5419	24.5419	2.84353	3.36e-05	2.64704	3.17706	0.00149	0.0846958	1	13.3125	1	1	776	133	330	133	328	0.405488	0	20	0	2	0.00606	2	13.3125	Bm_v4_Chr3_scaffold_001	231565	232465	13.3125	37.8544	1	1	776	355	886	355	883	0.402039	0	46	0	3	0.00339	2	37.8544	Bm_v4_Chr3_scaffold_001
WBGene00226865	DNA polymerase		11.2225	11.2225	-11.2225	-3.81717	-1.76e-05	-4.10051	-2.72038	0.00652	0.221872	1	15.206	1	1	785	392	392	379	379	1	111	111	13	13	0.0331633	6	15.206	Bm_v4_Chr3_scaffold_001	7766852	7768618	15.206	3.9836	1	1	785	97	97	94	94	1	30	30	3	3	0.0309278	6	3.9836	Bm_v4_Chr3_scaffold_001
WBGene00226915			11.2264	11.2264	-11.2264	-1.90702	-1.85e-05	-2.04858	-2.08759	0.036835	0.559664	1	23.6036	1	1	5260	4104	4104	3942	3942	1	1088	1088	162	162	0.0394737	33	23.6036	Bm_v4_Chr2_contig_001	9342987	9356612	23.6036	12.3772	1	1	5260	2031	2031	1957	1957	1	530	530	74	74	0.0364353	33	12.3772	Bm_v4_Chr2_contig_001
WBGene00226962	otub-2 is enriched in the reproductive tract.		20.8701	20.8701	-20.8701	-2.93157	-3.31e-05	-3.14917	-3.43759	0.000587	0.0463309	1	31.6748	1	1	351	360	360	353	353	1	87	87	7	7	0.0194444	3	31.6748	Bm_v4_Chr3_scaffold_001	7819059	7819822	31.6748	10.8048	1	1	351	117	117	114	114	1	28	28	3	3	0.025641	3	10.8048	Bm_v4_Chr3_scaffold_001
WBGene00227102			17.9332	17.9332	-17.9332	-1.9873	-2.94e-05	-2.13482	-2.69992	0.00694	0.230042	1	36.097	1	1	1848	2213	2213	2118	2118	1	505	505	95	95	0.0429282	12	36.097	Bm_v4_Chr1_scaffold_001	8207127	8212062	36.097	18.1638	1	1	1848	1044	1044	1009	1009	1	259	259	35	35	0.0335249	12	18.1638	Bm_v4_Chr1_scaffold_001
WBGene00227265			23.1661	23.1661	-23.1661	-1.91996	-3.81e-05	-2.06248	-3.01049	0.00261	0.121117	1	48.3477	6	1	11191	17223	17223	17179	17179	1	3573	3573	44	44	0.00256	69	48.3477	Bm_v4_ChrX_scaffold_001	9840866	9862481	48.3477	25.1816	6	1	11191	8504	8504	8471	8471	1	1679	1679	33	33	0.00388	69	25.1816	Bm_v4_ChrX_scaffold_001
WBGene00227389	bma-abtm-1, ATPase activity, coupled to transmembrane movement of substances, cellular iron ion homeostasis		14.121	14.121	-14.121	-2.2595	-2.28e-05	-2.42722	-2.55391	0.010652	0.29736	1	25.3326	1	1	2172	1802	1802	1747	1747	1	389	389	55	55	0.0305216	14	25.3326	Bm_v4_Chr3_scaffold_001	291391	296051	25.3326	11.2116	1	1	2172	780	780	732	732	1	153	153	48	48	0.0615385	14	11.2116	Bm_v4_Chr3_scaffold_001
WBGene00227491			25.4853	25.4853	-25.4853	-1.89495	-4.2e-05	-2.03561	-3.13391	0.00173	0.095302	1	53.9621	1	1	1500	2637	2637	2570	2570	1	967	967	67	67	0.0254077	11	53.9621	Bm_008	49540	53746	53.9621	28.4768	1	1	1500	1320	1320	1284	1284	1	482	482	36	36	0.0272727	11	28.4768	Bm_008
WBGene00227629			16.825	16.825	-16.825	-1.9027	-2.77e-05	-2.04393	-2.55233	0.0107004	0.29736	1	35.4635	1	1	4032	4785	4786	4540	4540	1	998	998	245	246	0.0513999	21	35.4635	Bm_v4_Chr3_scaffold_001	8268232	8281299	35.4635	18.6386	1	1	4032	2400	2401	2259	2259	1	490	490	141	142	0.059142	21	18.6386	Bm_v4_Chr3_scaffold_001
WBGene00227661			26.837	26.837	-26.837	-1.92105	-4.42e-05	-2.06365	-3.2413	0.00119	0.0749422	1	55.9743	3	3	3802	6991	6991	6757	6757	1	2111	2111	234	234	0.0334716	29	55.9743	Bm_v4_ChrX_scaffold_001	17267183	17280998	55.9743	29.1373	3	2	3802	3495	3496	3330	3330	1	973	973	165	166	0.0474828	29	29.1373	Bm_v4_ChrX_scaffold_001
WBGene00227709			12.0182	12.0182	-12.0182	-2.04534	-1.96e-05	-2.19716	-2.24431	0.0248125	0.465074	1	23.5151	2	1	3698	2793	2793	2761	2761	1	661	661	32	32	0.0114572	25	23.5151	Bm_v4_Chr1_scaffold_001	4632215	4641060	23.5151	11.4969	2	1	3698	1287	1287	1278	1278	1	330	330	9	9	0.00699	25	11.4969	Bm_v4_Chr1_scaffold_001
WBGene00227776	Isoform 2 of E3 ubiquitin-protein ligase Topors		14.4467	14.4467	14.4467	3.78493	2.01e-05	3.52339	2.72318	0.00647	0.221269	1	5.18747	1	1	1020	10	182	10	168	0.0595238	0	36	0	14	0.0769231	3	5.18747	Bm_v4_ChrX_scaffold_001	14718644	14720520	5.18747	19.6342	1	1	1020	41	660	41	602	0.0681063	0	104	0	58	0.0878788	3	19.6342	Bm_v4_ChrX_scaffold_001
WBGene00227847			9.71787	9.71787	-9.71787	-1.94493	-1.6e-05	-2.0893	-1.96405	0.0495246	0.631385	1	20.0021	1	1	1488	1027	1030	945	945	1	259	259	82	85	0.0825243	8	20.0021	Bm_v4_Chr2_contig_001	12005798	12023140	20.0021	10.2842	1	1	1488	506	506	460	460	1	110	110	46	46	0.0909091	8	10.2842	Bm_v4_Chr2_contig_001
WBGene00227939			10.4315	10.4315	-10.4315	-2.68678	-1.66e-05	-2.88621	-2.35704	0.018421	0.398624	1	16.6158	1	1	1560	325	825	323	823	0.392467	15	27	2	2	0.00242	2	16.6158	Bm_v4_Chr4_scaffold_001	1930013	1931730	16.6158	6.1843	1	1	1560	79	290	79	290	0.272414	5	6	0	0	0	2	6.1843	Bm_v4_Chr4_scaffold_001
WBGene00227957			15.7785	15.7785	-15.7785	-1.99618	-2.58e-05	-2.14436	-2.53863	0.0111287	0.302235	1	31.6175	2	2	7996	8263	8264	8027	8027	1	2289	2289	236	237	0.0286786	49	31.6175	Bm_v4_Chr1_scaffold_001	5947240	5965329	31.6175	15.839	2	2	7996	4057	4057	3807	3807	1	951	951	250	250	0.0616219	49	15.839	Bm_v4_Chr1_scaffold_001
WBGene00228127			9.73077	9.73077	-9.73077	-2.22387	-1.57e-05	-2.38894	-2.10454	0.0353312	0.547015	1	17.6816	1	1	3477	1954	1954	1952	1952	1	261	261	2	2	0.00102	10	17.6816	Bm_v4_ChrX_scaffold_001	1152116	1160800	17.6816	7.95085	1	1	3477	835	835	831	831	1	60	60	4	4	0.00479	10	7.95085	Bm_v4_ChrX_scaffold_001
WBGene00228266	E3 ubiquitin-protein ligase SHPRH (Toxocara canis)		9.96735	9.96735	-9.96735	-3.61482	-1.57e-05	-3.88314	-2.52821	0.0114647	0.306645	1	13.7792	1	1	864	379	379	378	378	1	120	120	1	1	0.00264	6	13.7792	Bm_v4_Chr2_contig_001	13340162	13342378	13.7792	3.81187	1	1	864	103	103	99	99	1	25	25	4	4	0.038835	6	3.81187	Bm_v4_Chr2_contig_001
WBGene00228386	ALG-1 INteracting protein, negative regulation of translational initiation, nuclear-transcribed mRNA catabolic process regulation of protein localizatio		19.6683	19.6683	-19.6683	-3.38169	-3.1e-05	-3.63271	-3.48723	0.000488	0.0403383	1	27.9265	3	2	2268	1762	2026	1747	2011	0.868722	403	508	15	15	0.0074	17	27.9265	Bm_v4_ChrX_scaffold_001	22203528	22207977	27.9265	8.25815	3	2	2268	523	573	513	563	0.91119	132	157	10	10	0.017452	17	8.25815	Bm_v4_ChrX_scaffold_001
WBGene00228586	Isoform 1 of Remodeling and spacing factor 1		8.89649	8.89649	-8.89649	-2.21718	-1.44e-05	-2.38175	-2.00947	0.0444873	0.606871	1	16.2056	2	2	3714	1963	1963	1911	1911	1	650	650	52	52	0.0264901	29	16.2056	Bm_v4_ChrX_scaffold_001	14304888	14313927	16.2056	7.30913	2	2	3714	841	841	816	816	1	272	272	25	25	0.0297265	29	7.30913	Bm_v4_ChrX_scaffold_001
WBGene00228927			22.0238	22.0238	-22.0238	-1.96181	-3.62e-05	-2.10743	-2.971	0.00297	0.131639	1	44.9222	2	2	3603	5413	5423	5139	5139	1	1643	1643	274	284	0.0523695	28	44.9222	Bm_v4_Chr1_scaffold_001	597641	630222	44.9222	22.8984	2	2	3603	2787	2800	2480	2480	1	739	739	307	320	0.114286	28	22.8984	Bm_v4_Chr1_scaffold_001
WBGene00228977			10.6986	10.6986	-10.6986	-1.88028	-1.77e-05	-2.01985	-2.0213	0.0432487	0.599418	1	22.8523	3	2	4125	3363	3363	2993	2993	1	836	836	370	370	0.110021	30	22.8523	Bm_v4_Chr1_scaffold_001	1747928	1758130	22.8523	12.1536	3	2	4125	1768	1768	1507	1507	1	371	371	261	261	0.147624	30	12.1536	Bm_v4_Chr1_scaffold_001
WBGene00228995	Isoform 2 of BMP-2-inducible protein kinase		11.2249	11.2249	11.2249	4.36483	1.57e-05	4.06323	2.50359	0.0122942	0.314774	1	3.33596	1	1	642	707	768	7	68	0.102941	0	0	700	700	0.911458	2	3.33596	Bm_v4_Chr2_contig_001	3550465	3555591	3.33596	14.5609	1	1	642	834	1108	7	281	0.024911	1	1	827	827	0.74639	2	14.5609	Bm_v4_Chr2_contig_001
WBGene00229001			10.6125	10.6125	-10.6125	-2.14161	-1.72e-05	-2.30058	-2.15858	0.0308829	0.513717	1	19.9086	1	1	3550	2318	2318	2244	2244	1	608	608	74	74	0.0319241	25	19.9086	Bm_v4_ChrX_scaffold_001	16038995	16048895	19.9086	9.29609	1	1	3550	1028	1028	992	992	1	257	257	36	36	0.0350195	25	9.29609	Bm_v4_ChrX_scaffold_001
WBGene00229293	klc-1 (kinesin complex)		6.44376	6.44376	-6.44376	-5.12816	-1e-05	-5.50882	-2.19554	0.0281245	0.48902	1	8.00469	1	1	1023	22	261	21	260	0.0807692	10	121	1	1	0.00383	10	8.00469	Bm_v4_Chr4_scaffold_001	660026	662652	8.00469	1.56093	1	1	1023	7	50	5	48	0.104167	4	31	2	2	0.04	10	1.56093	Bm_v4_Chr4_scaffold_001
WBGene00229338			18.1655	18.1655	-18.1655	-1.90882	-2.99e-05	-2.05051	-2.65697	0.00789	0.249629	1	38.1537	1	1	719	871	871	871	871	1	0	0	0	0	0	1	38.1537	Bm_v4_Chr4_scaffold_001	11415232	11415951	38.1537	19.9881	1	1	719	432	432	432	432	1	0	0	0	0	0	1	19.9881	Bm_v4_Chr4_scaffold_001
WBGene00229555			15.743	15.743	-15.743	-1.88622	-2.6e-05	-2.02623	-2.45648	0.0140305	0.341843	1	33.5074	1	1	2442	2665	2716	2550	2598	0.981524	671	705	115	118	0.0434462	14	33.5074	Bm_v4_ChrX_scaffold_001	16444940	16451128	33.5074	17.7643	1	1	2442	1332	1355	1282	1304	0.983129	382	395	50	51	0.0376384	14	17.7643	Bm_v4_ChrX_scaffold_001
WBGene00229698			9.53886	9.53886	-9.53886	-2.22185	-1.54e-05	-2.38677	-2.0828	0.0372692	0.562171	1	17.3458	1	1	1892	1070	1070	1042	1042	1	35	35	28	28	0.0261682	3	17.3458	Bm_v4_Chr2_contig_001	3927452	3929736	17.3458	7.80691	1	1	1892	466	466	444	444	1	18	18	22	22	0.0472103	3	7.80691	Bm_v4_Chr2_contig_001
WBGene00229717	mat-1 glutamate regulation		24.1042	24.1042	24.1042	6.73994	3.39e-05	6.27421	4.02657	5.66e-05	0.00763	0.670162	4.19938	1	0	315	0	42	0	42	0	0	10	0	0	0	2	4.19938	Bm_v4_Chr3_scaffold_001	13092325	13093055	4.19938	28.3036	1	0	315	0	269	0	268	0	0	58	0	1	0.00372	2	28.3036	Bm_v4_Chr3_scaffold_001
WBGene00229944			21.9248	21.9248	-21.9248	-2.16723	-3.56e-05	-2.3281	-3.12063	0.00181	0.0971325	1	40.7083	1	1	147	203	203	190	190	1	145	145	13	13	0.0640394	4	40.7083	Bm_v4_Chr1_scaffold_001	14326180	14327114	40.7083	18.7836	1	1	147	90	90	83	83	1	54	54	7	7	0.0777778	4	18.7836	Bm_v4_Chr1_scaffold_001
WBGene00230299			17.2258	17.2258	-17.2258	-2.60717	-2.75e-05	-2.8007	-2.99484	0.00275	0.124575	1	27.9439	1	1	807	719	719	716	716	1	311	311	3	3	0.00417	7	27.9439	Bm_v4_Chr1_scaffold_001	11563146	11565974	27.9439	10.7181	1	1	807	264	264	260	260	1	104	104	4	4	0.0151515	7	10.7181	Bm_v4_Chr1_scaffold_001
WBGene00230321			14.5736	14.5736	-14.5736	-1.87579	-2.41e-05	-2.01503	-2.35582	0.018482	0.398624	1	31.2139	2	2	4924	4958	4958	4880	4880	1	1922	1922	78	78	0.0157322	39	31.2139	Bm_v4_Chr2_contig_001	8808158	8822078	31.2139	16.6404	2	2	4924	2522	2522	2463	2463	1	1008	1008	59	59	0.0233941	39	16.6404	Bm_v4_Chr2_contig_001
WBGene00230350			15.7315	15.7315	-15.7315	-1.87295	-2.6e-05	-2.01198	-2.44544	0.0144676	0.347487	1	33.7525	3	3	3321	4094	4094	3559	3559	1	728	728	535	535	0.130679	19	33.7525	Bm_v4_Chr2_contig_001	7934141	7943159	33.7525	18.021	3	3	3321	2007	2007	1799	1799	1	361	361	208	208	0.103637	19	18.021	Bm_v4_Chr2_contig_001
WBGene00230380			24.3528	24.3528	-24.3528	-2.17714	-3.95e-05	-2.33875	-3.29612	0.00098	0.0648487	1	45.0409	3	2	2560	3583	4013	3237	3661	0.884185	689	716	346	352	0.0877149	17	45.0409	Bm_036	33016	39667	45.0409	20.6881	3	2	2560	1648	1781	1460	1592	0.917085	259	268	188	189	0.10612	17	20.6881	Bm_036
WBGene00230533			20.9528	20.9528	-20.9528	-1.88062	-3.46e-05	-2.02022	-2.82904	0.00467	0.183058	1	44.7459	1	1	309	594	594	439	439	1	79	79	155	155	0.260943	3	44.7459	Bm_v4_Chr3_scaffold_001	10632847	10633416	44.7459	23.7931	1	1	309	287	287	221	221	1	50	50	66	66	0.229965	3	23.7931	Bm_v4_Chr3_scaffold_001
WBGene00230559			12.0282	12.0282	-12.0282	-2.26746	-1.94e-05	-2.43577	-2.36086	0.0182328	0.39833	1	21.5181	1	1	1269	879	879	867	867	1	299	299	12	12	0.0136519	11	21.5181	Bm_v4_ChrX_scaffold_001	19238194	19240955	21.5181	9.48995	1	1	1269	375	375	362	362	1	116	116	13	13	0.0346667	11	9.48995	Bm_v4_ChrX_scaffold_001
WBGene00230627			11.5889	11.5889	-11.5889	-1.87935	-1.91e-05	-2.01885	-2.10311	0.0354563	0.548091	1	24.768	1	1	1353	1066	1066	1064	1064	1	304	304	2	2	0.00188	9	24.768	Bm_v4_Chr2_contig_001	3140052	3143231	24.768	13.1791	1	1	1353	540	540	536	536	1	152	152	4	4	0.00741	9	13.1791	Bm_v4_Chr2_contig_001
WBGene00230633	Bma-din-1 is an ortholog of O. volvulus Ovo-din-1; based on protein domain information, Bma-din-1 is predicted to have nucleic acid binding activity and nucleotide binding . activity. Msx2-interacting protein		22.3827	22.3827	-22.3827	-2.27632	-3.61e-05	-2.44529	-3.22625	0.00125	0.0769491	1	39.9195	1	1	11934	15903	15936	15125	15126	0.999934	2921	2921	778	810	0.0508283	56	39.9195	Bm_v4_Chr2_contig_001	3150882	3189430	39.9195	17.5368	1	1	11934	7077	7092	6291	6291	1	1190	1190	786	801	0.112944	56	17.5368	Bm_v4_Chr2_contig_001
WBGene00230661			9.24638	9.24638	-9.24638	-2.09287	-1.51e-05	-2.24822	-1.9919	0.0463816	0.620304	1	17.707	2	2	2371	1490	1490	1333	1333	1	419	419	157	157	0.105369	18	17.707	Bm_v4_Chr2_contig_001	5955283	5961801	17.707	8.46063	2	2	2371	723	723	603	603	1	214	214	120	120	0.165975	18	8.46063	Bm_v4_Chr2_contig_001
WBGene00230743			10.4074	10.4074	-10.4074	-2.00713	-1.7e-05	-2.15612	-2.06781	0.0386579	0.572901	1	20.741	1	1	4800	3195	3196	3161	3161	1	1038	1038	34	35	0.0109512	37	20.741	Bm_v4_ChrX_scaffold_001	11393407	11403968	20.741	10.3336	1	1	4800	1519	1520	1491	1491	1	451	451	28	29	0.0190789	37	10.3336	Bm_v4_ChrX_scaffold_001
WBGene00230767	Isoform 2 of Trinucleotide repeat-containing gene 6C protein		9.11034	9.11034	-9.11034	-2.57876	-1.46e-05	-2.77018	-2.16878	0.0300995	0.508142	1	14.8809	1	1	3361	1607	1607	1588	1588	1	395	395	19	19	0.0118233	18	14.8809	Bm_v4_Chr4_scaffold_001	9054392	9061125	14.8809	5.77055	1	1	3361	596	596	583	583	1	124	124	13	13	0.0218121	18	5.77055	Bm_v4_Chr4_scaffold_001
WBGene00230821	Uncharacterized Protein		13.2671	13.2671	-13.2671	-2.14956	-2.15e-05	-2.30912	-2.41788	0.0156112	0.361747	1	24.8082	1	1	1055	838	838	831	831	1	97	97	7	7	0.00835	5	24.8082	Bm_v4_Chr4_scaffold_001	7751804	7753839	24.8082	11.5411	1	1	1055	372	372	366	366	1	39	39	6	6	0.016129	5	11.5411	Bm_v4_Chr4_scaffold_001
WBGene00230845			9.5441	9.5441	9.5441	2.96339	1.31e-05	2.75862	2.01862	0.0435267	0.601993	1	4.86102	1	1	933	28	208	25	144	0.173611	0	2	3	64	0.307692	2	4.86102	Bm_v4_Chr4_scaffold_001	10483236	10485277	4.86102	14.4051	1	1	933	63	588	58	404	0.143564	0	5	5	184	0.312925	2	14.4051	Bm_v4_Chr4_scaffold_001
WBGene00231007			15.5767	15.5767	-15.5767	-2.0886	-2.54e-05	-2.24363	-2.5827	0.0098	0.286611	1	29.8857	1	1	2211	2617	2617	2098	2098	1	585	585	519	519	0.198319	15	29.8857	Bm_008	418172	431157	29.8857	14.309	1	1	2211	1527	1527	951	951	1	266	266	576	576	0.37721	15	14.309	Bm_008
WBGene00231100			12.3333	12.3333	-12.3333	-2.13982	-2e-05	-2.29866	-2.32606	0.0200153	0.417255	1	23.1538	1	1	3013	2278	2278	2215	2215	1	460	460	63	63	0.0276558	17	23.1538	Bm_v4_Chr1_scaffold_001	8218557	8227003	23.1538	10.8204	1	1	3013	999	999	980	980	1	250	250	19	19	0.019019	17	10.8204	Bm_v4_Chr1_scaffold_001
WBGene00231105			14.3909	14.3909	-14.3909	-2.07117	-2.35e-05	-2.22491	-2.47187	0.0134408	0.334354	1	27.8256	1	1	4789	4344	4344	4231	4231	1	959	959	113	113	0.0260129	28	27.8256	Bm_v4_Chr1_scaffold_001	8079603	8090636	27.8256	13.4347	1	1	4789	2003	2003	1934	1934	1	426	426	69	69	0.0344483	28	13.4347	Bm_v4_Chr1_scaffold_001
WBGene00231141			6.69881	6.69881	-6.69881	-5.20706	-1.04e-05	-5.59357	-2.24476	0.0247834	0.465074	1	8.29109	1	1	1170	312	312	308	308	1	107	107	4	4	0.0128205	7	8.29109	Bm_v4_Chr1_scaffold_001	5876477	5879429	8.29109	1.59228	1	1	1170	58	58	56	56	1	21	21	2	2	0.0344828	7	1.59228	Bm_v4_Chr1_scaffold_001
WBGene00231274	Unknown protein		27.8275	27.8275	-27.8275	-2.60549	-4.45e-05	-2.7989	-3.80556	0.000142	0.0155121	1	45.1602	1	1	1618	2556	2556	2320	2320	1	274	274	236	236	0.0923318	7	45.1602	Bm_v4_ChrX_scaffold_001	5571294	5574229	45.1602	17.3327	1	1	1618	907	907	843	843	1	76	76	64	64	0.0705623	7	17.3327	Bm_v4_ChrX_scaffold_001
WBGene00231384			29.0318	29.0318	-29.0318	-2.00761	-4.75e-05	-2.15664	-3.45415	0.000552	0.0444669	1	57.8441	2	2	5526	10270	10270	10149	10149	1	3426	3426	121	121	0.0117819	43	57.8441	Bm_v4_Chr1_scaffold_001	8646029	8658402	57.8441	28.8124	2	2	5526	4849	4849	4786	4786	1	1591	1591	63	63	0.0129924	43	28.8124	Bm_v4_Chr1_scaffold_001
WBGene00231467			20.8488	20.8488	-20.8488	-2.01878	-3.41e-05	-2.16863	-2.93578	0.00333	0.1425	1	41.3133	2	2	6387	8630	8662	8346	8378	0.99618	2307	2307	284	284	0.0327869	39	41.3133	Bm_v4_Chr2_contig_001	2456487	2482547	41.3133	20.4646	2	1	6387	4181	4198	3912	3929	0.995673	1058	1058	269	269	0.0640781	39	20.4646	Bm_v4_Chr2_contig_001
WBGene00231565			14.3347	14.3347	-14.3347	-2.31166	-2.31e-05	-2.48325	-2.59976	0.00933	0.27825	1	25.2633	1	1	2350	1295	1988	1232	1885	0.653581	321	474	63	103	0.0518109	13	25.2633	Bm_v4_ChrX_scaffold_001	22060735	22066774	25.2633	10.9287	1	1	2350	578	808	554	772	0.717617	141	189	24	36	0.0445545	13	10.9287	Bm_v4_ChrX_scaffold_001
WBGene00231583	(Signaling peptide) KDNRDKEALPETDLHGTDIEDERDEAEVEEEDKGIDRGESAGGAKGKVAEIKDTANESGIKATVSSSKEIDILSGSKGMT_x000D_TKKDDEDSSGKGSTDYMDKQGTWE		47.7494	47.7494	-47.7494	-2.20059	-7.73e-05	-2.36394	-4.63915	3.5e-06	0.000637	0.0414256	87.5208	1	1	312	889	889	867	867	1	194	194	22	22	0.0247469	2	87.5208	Bm_v4_Chr1_scaffold_001	14328477	14329807	87.5208	39.7714	1	1	312	393	393	373	373	1	73	73	20	20	0.0508906	2	39.7714	Bm_v4_Chr1_scaffold_001
WBGene00231802			15.5296	15.5296	-15.5296	-1.89963	-2.56e-05	-2.04064	-2.44983	0.0142924	0.34558	1	32.7917	1	1	1482	1730	1730	1543	1543	1	0	0	187	187	0.108092	2	32.7917	Bm_v4_ChrX_scaffold_001	24105743	24107473	32.7917	17.2622	1	1	1482	890	890	769	769	1	0	0	121	121	0.135955	2	17.2622	Bm_v4_ChrX_scaffold_001
WBGene00231885	Tyrosine-protein phosphatase non-receptor type 21		9.01324	9.01324	-9.01324	-4.7503	-1.41e-05	-5.10291	-2.55922	0.0104907	0.295235	1	11.4166	1	1	789	303	303	286	286	1	51	51	17	17	0.0561056	6	11.4166	Bm_v4_Chr4_scaffold_001	785695	789586	11.4166	2.40334	1	1	789	60	60	57	57	1	13	13	3	3	0.05	6	2.40334	Bm_v4_Chr4_scaffold_001
WBGene00232208	Isoform 1 of Neurobeachin		9.06024	9.06024	-9.06024	-2.59805	-1.45e-05	-2.7909	-2.16904	0.0300798	0.508142	1	14.7298	1	1	5322	2699	2699	2489	2489	1	730	730	210	210	0.0778066	36	14.7298	Bm_v4_Chr1_scaffold_001	12684494	12698137	14.7298	5.66956	1	1	5322	1177	1178	907	907	1	282	282	270	271	0.230051	36	5.66956	Bm_v4_Chr1_scaffold_001
WBGene00232514			13.6519	13.6519	-13.6519	-2.20053	-2.21e-05	-2.36387	-2.48045	0.0131218	0.329247	1	25.0235	1	1	3572	2881	2892	2827	2838	0.996124	878	878	54	54	0.0186722	24	25.0235	Bm_v4_Chr4_scaffold_001	10530434	10541836	25.0235	11.3716	1	1	3572	1249	1256	1214	1221	0.994267	321	321	35	35	0.0278662	24	11.3716	Bm_v4_Chr4_scaffold_001
WBGene00232524	Protein pat-12 Isoform a: Required for embryonic morphology and development. Plays both a functional and a structural role in the maintenance and probably biogenesis of fibrous organelles, a hemidesomosome-like junction structure, which ensures muscle stability and muscle connection to the external cuticle.		31.2639	31.2639	-31.2639	-2.39769	-5.03e-05	-2.57566	-3.90079	9.59e-05	0.0115849	1	53.6321	1	1	1050	1864	1864	1788	1788	1	675	675	76	76	0.0407725	10	53.6321	Bm_v4_Chr1_scaffold_001	3213416	3224209	53.6321	22.3683	1	1	1050	764	764	706	706	1	265	265	58	58	0.0759162	10	22.3683	Bm_v4_Chr1_scaffold_001
WBGene00232634			15.165	15.165	-15.165	-2.13656	-2.46e-05	-2.29515	-2.57738	0.00996	0.289632	1	28.508	1	1	369	346	346	334	334	1	42	42	12	12	0.0346821	3	28.508	Bm_v4_Chr4_scaffold_001	2776733	2778450	28.508	13.343	1	1	369	151	151	148	148	1	20	20	3	3	0.0198676	3	13.343	Bm_v4_Chr4_scaffold_001
WBGene00232826			8.71204	8.71204	-8.71204	-2.45516	-1.4e-05	-2.63741	-2.07961	0.0375616	0.562285	1	14.699	1	1	7118	3374	3374	3322	3322	1	1060	1060	52	52	0.015412	48	14.699	Bm_v4_Chr2_contig_001	9548512	9566968	14.699	5.98699	1	1	7118	1333	1333	1281	1281	1	370	370	52	52	0.0390098	48	5.98699	Bm_v4_Chr2_contig_001
WBGene00232908			20.4685	20.4685	-20.4685	-2.32492	-3.3e-05	-2.4975	-3.11446	0.00184	0.0975788	1	35.9173	3	1	5349	6145	6146	6099	6100	0.999836	2088	2088	46	46	0.00749	29	35.9173	Bm_v4_Chr1_scaffold_001	3044500	3059770	35.9173	15.4489	3	1	5349	2506	2507	2484	2484	1	821	821	22	23	0.00917	29	15.4489	Bm_v4_Chr1_scaffold_001
WBGene00232917			19.9932	19.9932	-19.9932	-1.87022	-3.31e-05	-2.00904	-2.75449	0.00588	0.209025	1	42.9682	1	1	1002	1757	1757	1367	1367	1	623	623	390	390	0.221969	10	42.9682	Bm_v4_Chr1_scaffold_001	3864822	3870783	42.9682	22.975	1	1	1002	933	933	692	692	1	329	329	241	241	0.258307	10	22.975	Bm_v4_Chr1_scaffold_001
WBGene00232975	Bma-nkcc-1 is an ortholog of C. elegans nkcc-1; based on protein domain information, Bma-nkcc-1 is involved in ion transport and transmembrane transport; based on protein domain information, Bma-nkcc-1 is predicted to have cation:chloride symporter activity; based on protein domain information, Bma-nkcc-1 is an integral component of the membrane.		37.6665	37.6665	-37.6665	-2.0702	-6.14e-05	-2.22387	-3.99821	6.38e-05	0.00849	0.755721	72.8622	1	1	3985	9722	9724	9217	9219	0.999783	3247	3249	505	505	0.0519334	28	72.8622	Bm_v4_Chr4_scaffold_001	229278	245420	72.8622	35.1957	1	1	3985	4406	4406	4216	4216	1	1406	1406	190	190	0.043123	28	35.1957	Bm_v4_Chr4_scaffold_001
WBGene00233151	Uncharacterized Protein		13.7769	13.7769	-13.7769	-5.48192	-2.14e-05	-5.88883	-3.24826	0.00116	0.0739178	1	16.8507	2	2	2013	1106	1106	1077	1077	1	220	220	29	29	0.0262206	10	16.8507	Bm_v4_Chr3_scaffold_001	8260355	8264394	16.8507	3.07388	2	2	2013	193	193	186	186	1	41	41	7	7	0.0362694	10	3.07388	Bm_v4_Chr3_scaffold_001
WBGene00233632			16.8728	16.8728	-16.8728	-2.08609	-2.75e-05	-2.24094	-2.68637	0.00722	0.236273	1	32.4083	1	1	621	577	654	562	639	0.879499	82	83	15	15	0.0229358	2	32.4083	Bm_v4_ChrX_scaffold_001	12650891	12652143	32.4083	15.5354	1	1	621	257	292	255	290	0.87931	42	42	2	2	0.00685	2	15.5354	Bm_v4_ChrX_scaffold_001
WBGene00234594	cpg-1 (Chondroitin ProteoGlycan		8.32818	8.32818	-8.32818	-16.2208	-1.28e-05	-17.4248	-2.82478	0.00473	0.184289	1	8.87534	1	1	1824	569	569	514	514	1	146	146	55	55	0.0966608	14	8.87534	Bm_v4_ChrX_scaffold_001	13775708	13782555	8.87534	0.547159	1	1	1824	32	32	30	30	1	10	10	2	2	0.0625	14	0.547159	Bm_v4_ChrX_scaffold_001
WBGene00234967	alpha,alpha-trehalase activity		25.2519	25.2519	25.2519	2.74344	3.45e-05	2.55387	3.16796	0.00154	0.0869735	1	14.484	1	1	324	51	149	51	149	0.342282	0	15	0	0	0	2	14.484	Bm_v4_Chr1_scaffold_001	12763464	12763889	14.484	39.7359	1	1	324	59	390	59	387	0.152455	0	64	0	3	0.00769	2	39.7359	Bm_v4_Chr1_scaffold_001
WBGene00235019	Bma-npp-10 is an ortholog of O. volvulus Ovo-npp-10; based on protein domain information, Bma-npp-10 is involved in transport; based on protein domain information, Bma-npp-10 is localized to the nuclear pore.		16.5375	16.5375	-16.5375	-2.40969	-2.66e-05	-2.58856	-2.843	0.00447	0.176985	1	28.2688	1	1	3885	3561	3561	3487	3487	1	1043	1043	74	74	0.0207807	27	28.2688	Bm_v4_Chr1_scaffold_001	7964855	7973937	28.2688	11.7313	1	1	3885	1399	1399	1370	1370	1	404	404	29	29	0.0207291	27	11.7313	Bm_v4_Chr1_scaffold_001
WBGene00235103			23.9079	23.9079	-23.9079	-1.87018	-3.95e-05	-2.009	-3.01208	0.0026	0.120956	1	51.3827	2	2	2952	4956	4956	4816	4816	1	1570	1570	140	140	0.0282486	23	51.3827	Bm_v4_Chr1_scaffold_001	8269099	8277716	51.3827	27.4748	2	2	2952	2535	2535	2438	2438	1	714	714	97	97	0.0382643	23	27.4748	Bm_v4_Chr1_scaffold_001
WBGene00235445	rRNA (protein synthesis)		13.5378	13.5378	13.5378	7.39381	1.91e-05	6.8829	3.06237	0.0022	0.107444	1	2.11734	0	0	119	0	8	0	0	NaN	0	0	0	8	1	0	2.11734	Bm_008	29999	30118	2.11734	15.6552	0	0	119	0	56	0	0	NaN	0	0	0	56	1	0	15.6552	Bm_008
WBGene00268297			55.6237	55.6237	-55.6237	-2.49254	-8.91e-05	-2.67756	-5.28745	1.24e-07	3.13e-05	0.00147	92.8914	1	1	474	19	1400	19	1398	0.0135908	13	266	0	2	0.00143	4	92.8914	Bm_027	57751	59192	92.8914	37.2678	1	1	474	11	531	11	531	0.0207156	6	121	0	0	0	4	37.2678	Bm_027
WBGene00268425	Unknown protein		7.58625	7.58625	-7.58625	-4.64018	-1.18e-05	-4.98462	-2.33693	0.0194429	0.411848	1	9.67028	1	1	1293	321	397	321	397	0.808564	4	7	0	0	0	2	9.67028	Bm_209	8263	9827	9.67028	2.08403	1	1	1293	61	81	61	81	0.753086	0	0	0	0	0	2	2.08403	Bm_209
WBGene00268549	(Signaling peptide) MLDSVLKKLEFMMMIIMMISDDDDDDDDDSDGDDIVDGNNNESILGKLRTGTTTSTITAAAAIVVAVAVIGAIAITTTTTTGSIWNKDYKGVIVVHLLRMLAGVDIIVI		9.22605	9.22605	-9.22605	-2.18856	-1.5e-05	-2.35102	-2.03384	0.0419682	0.594558	1	16.9884	1	1	330	313	316	178	178	1	3	3	135	138	0.436709	2	16.9884	Bm_v4_Chr1_scaffold_001	11345566	11351039	16.9884	7.76236	1	1	330	156	157	77	77	1	0	0	79	80	0.509554	2	7.76236	Bm_v4_Chr1_scaffold_001
WBGene00268740	Golgin subfamily B member 1		13.5652	13.5652	-13.5652	-3.5498	-2.13e-05	-3.8133	-2.93518	0.00333	0.1425	1	18.8853	1	0	9486	0	5690	0	5688	0	0	342	0	2	0.000352	17	18.8853	Bm_v4_Chr3_scaffold_001	1480727	1491854	18.8853	5.3201	1	0	9486	0	1520	0	1517	0	0	78	0	3	0.00197	17	5.3201	Bm_v4_Chr3_scaffold_001
WBGene00268757	Bm17615 is an ortholog of C. elegans dbr-1; in C. elegans, dbr-1, is involved in reproduction, receptor-mediated endocytosis, embryo development and locomotion; based on protein domain information, Bm17615 is involved in mRNA processing; based on protein domain information, Bm17615 is predicted to have hydrolase activity, acting on ester bonds.		14.0311	14.0311	14.0311	2.98844	1.93e-05	2.78194	2.4566	0.0140259	0.341843	1	7.05634	1	0	1098	0	246	0	246	0	0	77	0	0	0	9	7.05634	Bm_v4_Chr3_scaffold_001	3267162	3271096	7.05634	21.0875	1	0	1098	1	701	0	696	0	0	221	1	5	0.00713	9	21.0875	Bm_v4_Chr3_scaffold_001
WBGene00268860			56.061	56.061	-56.061	-11.5407	-8.64e-05	-12.3974	-7.16145	7.98e-13	6.75e-10	9.45e-09	61.3795	1	1	1251	1742	2439	1742	2438	0.71452	28	28	0	1	0.00041	2	61.3795	Bm_v4_Chr4_scaffold_001	1911334	1912856	61.3795	5.31851	1	1	1251	127	201	126	200	0.63	5	5	1	1	0.00498	2	5.31851	Bm_v4_Chr4_scaffold_001
WBGene00268869			74.2557	74.2557	-74.2557	-33.7374	-0.000114	-36.2417	-8.68891	0	0	0	76.5239	1	1	1408	3085	3454	3052	3421	0.892137	8	8	33	33	0.00955	2	76.5239	Bm_v4_Chr4_scaffold_001	2607306	2609224	76.5239	2.26822	1	1	1408	81	97	80	96	0.833333	0	0	1	1	0.0103093	2	2.26822	Bm_v4_Chr4_scaffold_001
WBGene00268870			21.6905	21.6905	-21.6905	-28.0175	-3.33e-05	-30.0972	-4.6697	3.02e-06	0.000558	0.0357179	22.4933	1	1	1326	954	995	906	947	0.956705	1	2	48	48	0.0482412	2	22.4933	Bm_v4_Chr4_scaffold_001	2620037	2621996	22.4933	0.80283	1	1	1326	33	34	31	32	0.96875	0	0	2	2	0.0588235	2	0.80283	Bm_v4_Chr4_scaffold_001
WBGene00268871			17.1925	17.1925	-17.1925	-2.7912	-2.74e-05	-2.99839	-3.06794	0.00216	0.106297	1	26.7909	1	1	1272	346	1085	344	1082	0.31793	12	16	2	3	0.00277	2	26.7909	Bm_v4_Chr4_scaffold_001	2627287	2628716	26.7909	9.59834	1	1	1272	105	368	104	367	0.283379	5	7	1	1	0.00272	2	9.59834	Bm_v4_Chr4_scaffold_001
WBGene00268872			10.0674	10.0674	-10.0674	-20.6704	-1.55e-05	-22.2048	-3.14416	0.00167	0.0930311	1	10.5792	1	1	1170	272	446	219	393	0.557252	4	10	53	53	0.118834	3	10.5792	Bm_v4_Chr4_scaffold_001	2635869	2637432	10.5792	0.511804	1	1	1170	5	19	4	18	0.222222	2	3	1	1	0.0526316	3	0.511804	Bm_v4_Chr4_scaffold_001
WBGene00268890			5.30273	5.30273	-5.30273	-11.3609	-8.18e-06	-12.2042	-2.19968	0.0278296	0.485318	1	5.81453	1	1	195	58	58	36	36	1	0	0	22	22	0.37931	2	5.81453	Bm_v4_Chr4_scaffold_001	3875456	3875902	5.81453	0.511804	1	1	195	6	6	3	3	1	0	0	3	3	0.5	2	0.511804	Bm_v4_Chr4_scaffold_001
WBGene00268891			40.8236	40.8236	-40.8236	-29.7696	-6.27e-05	-31.9794	-6.41888	1.37e-10	6.5e-08	1.63e-06	42.2426	1	1	1266	1598	1699	1597	1698	0.940518	16	18	1	1	0.000589	2	42.2426	Bm_v4_Chr4_scaffold_001	3886738	3888270	42.2426	1.41898	1	1	1266	52	55	51	54	0.944444	1	1	1	1	0.0181818	2	1.41898	Bm_v4_Chr4_scaffold_001
WBGene00269005			7.94841	7.94841	7.94841	13.4099	1.13e-05	12.4833	2.50923	0.0120993	0.314774	1	0.64049	1	1	1131	5	26	2	23	0.0869565	0	0	3	3	0.115385	2	0.64049	Bm_v4_Chr4_scaffold_001	13418398	13419611	0.64049	8.5889	1	1	1131	97	313	76	292	0.260274	31	31	21	21	0.0670927	2	8.5889	Bm_v4_Chr4_scaffold_001
WBGene00269102	Bm17960 is an ortholog of C. elegans dsc-4; in C. elegans, dsc-4, is involved in germ cell development, endoplasmic reticulum unfolded protein response and locomotion.		13.2042	13.2042	-13.2042	-2.80992	-2.1e-05	-3.01849	-2.69496	0.00704	0.232843	1	20.4996	1	1	570	371	371	371	371	1	92	92	0	0	0	4	20.4996	Bm_v4_ChrX_scaffold_001	10366958	10369054	20.4996	7.29545	1	1	570	125	125	125	125	1	39	39	0	0	0	4	7.29545	Bm_v4_ChrX_scaffold_001
WBGene00269134			6.87858	6.87858	-6.87858	-4.86279	-1.07e-05	-5.22375	-2.24594	0.0247078	0.465074	1	8.65931	1	1	411	120	120	113	113	1	25	25	7	7	0.0583333	3	8.65931	Bm_v4_ChrX_scaffold_001	13632755	13633792	8.65931	1.78073	1	1	411	38	38	22	22	1	2	2	16	16	0.421053	3	1.78073	Bm_v4_ChrX_scaffold_001
WBGene00269161	Isoform 1 of Histone-lysine N-methyltransferase MLL2		13.4435	13.4435	-13.4435	-26.4736	-2.06e-05	-28.4387	-3.66919	0.000243	0.0239851	1	13.9712	1	1	1702	279	756	279	755	0.369536	0	10	0	1	0.00132	3	13.9712	Bm_v4_ChrX_scaffold_001	15896619	15898669	13.9712	0.527742	1	1	1702	18	27	18	27	0.666667	0	0	0	0	0	3	0.527742	Bm_v4_ChrX_scaffold_001
WBGene00269222			9.58698	9.58698	-9.58698	-3.03866	-1.52e-05	-3.26421	-2.35734	0.0184064	0.398624	1	14.2896	1	1	1620	743	743	735	735	1	183	183	8	8	0.0107672	9	14.2896	Bm_v4_ChrX_scaffold_001	24092849	24104430	14.2896	4.7026	1	1	1620	250	250	229	229	1	48	48	21	21	0.084	9	4.7026	Bm_v4_ChrX_scaffold_001
WBGene00269224			10.8832	10.8832	-10.8832	-3.15579	-1.72e-05	-3.39004	-2.54161	0.0110345	0.300366	1	15.9315	1	1	771	396	396	390	390	1	54	54	6	6	0.0151515	5	15.9315	Bm_v4_ChrX_scaffold_001	24315134	24321249	15.9315	5.04834	1	1	771	131	131	117	117	1	26	26	14	14	0.10687	5	5.04834	Bm_v4_ChrX_scaffold_001
WBGene00269274	otub-2		21.5308	21.5308	-21.5308	-1.90135	-3.55e-05	-2.04249	-2.88613	0.0039	0.16035	1	45.4181	1	1	1674	2396	2472	2338	2414	0.968517	578	592	58	58	0.0234628	12	45.4181	Bm_v4_Chr3_scaffold_001	7820041	7824131	45.4181	23.8873	1	1	1674	1199	1246	1155	1202	0.960899	341	347	44	44	0.035313	12	23.8873	Bm_v4_Chr3_scaffold_001
	eor-2
[truncated: 3 more columns]
