# Supplementary material for: A novel series of putative Brugia malayi histone demethylase inhibitors as potential anti-filarial drugs
Source: PLoS Negl Trop Dis. 2022 Mar 16;16(3):e0010216. doi: 10.1371/journal.pntd.0010216 (PMC8926182; doi:10.1371/journal.pntd.0010216)
Supplement: S2 Data — A 2-fold cutoff was used to obtain the dataset, and all genes are accompanied by Uniprot ID, WormBase ID and WormBase descriptions. (XLSX) [file pntd.0010216.s002.xlsx]

## Sheet: Classified Genes
Feature ID	Uniprot ID	Experiment - Fold Change (original values)	Kal's Z-test: 2 vs 1 original values - Proportions difference	Family ID	Family Name	Genes	PANTHER GO-Slim Molecular Function	PANTHER GO-Slim Biological Process	PANTHER GO-Slim Cellular Component	PANTHER Protein Class	Interpro
WBGene00234594	A0A0K0J0W1	-14.5731	-1.27e-05	PTHR23301:SF0	LP01340P	46
WBGene00220411	A0A0K0J1W9	-12.8209	-1.67e-05	PTHR21700:SF30	TRANSTHYRETIN-LIKE PROTEIN 15	4
WBGene00225552	A0A0K0JIB1	-8.57014	-1.5e-05	PTHR45080:SF17	MYOTILIN	12	transmembrane signaling receptor activity(GO:0004888)	synapse organization(GO:0050808);cell-cell adhesion via plasma-membrane adhesion molecules(GO:0098742)	plasma membrane region(GO:0098590);neuronal cell body(GO:0043025);axon(GO:0030424)
WBGene00231141	A0A0K0IPV0	-6.38146	-1.08e-05	PTHR10504:SF66	LIPOPOLYSACCHARIDE-BINDING PROTEIN	12	lipopolysaccharide binding(GO:0001530)	protein metabolic process(GO:0019538);defense response to Gram-negative bacterium(GO:0050829);macromolecule biosynthetic process(GO:0009059);cellular biosynthetic process(GO:0044249);macrophage activation(GO:0042116);leukocyte activation involved in immune response(GO:0002366);positive regulation of leukocyte activation(GO:0002696);positive regulation of protein metabolic process(GO:0051247);infl…	extracellular space(GO:0005615)
WBGene00231885	A0A0K0IS98	-4.00173	-1.34e-05	PTHR46079:SF2	PROTEIN CBG22314	15
WBGene00268740	A0A158PW67	-3.43508	-2.1e-05	PTHR45615:SF40	MYOSIN HEAVY CHAIN	NON-MUSCLE	32
WBGene00226865	A0A0K0JNU7	-3.04724	-1.61e-05	PTHR45861:SF1	DNA POLYMERASE ALPHA CATALYTIC SUBUNIT	126	DNA replication origin binding(GO:0003688);DNA-directed DNA polymerase activity(GO:0003887);purine nucleotide binding(GO:0017076);chromatin binding(GO:0003682);single-stranded DNA binding(GO:0003697)	DNA replication initiation(GO:0006270);mitotic DNA replication(GO:1902969);DNA strand elongation involved in DNA replication(GO:0006271);DNA biosynthetic process(GO:0071897);mitotic nuclear division(GO:0140014);RNA biosynthetic process(GO:0032774);RNA catabolic process(GO:0006401)	nuclear pre-replicative complex(GO:0005656);origin recognition complex(GO:0000808);CMG complex(GO:0071162);nuclear replication fork(GO:0043596);DNA helicase complex(GO:0033202);GINS complex(GO:0000811);MCM complex(GO:0042555);nuclear DNA-directed RNA polymerase complex(GO:0055029);replisome(GO:0030894);MCM core complex(GO:0097373)
WBGene00222642	A0A0K0J5P5	-2.76699	-2.08e-05	PTHR12217	EUKARYOTIC TRANSLATION INITIATION FACTOR 2D	110	translation initiation factor activity(GO:0003743)	regulation of translation(GO:0006417);cytoplasmic translation(GO:0002181);ribonucleoprotein complex assembly(GO:0022618);translational initiation(GO:0006413);translational elongation(GO:0006414)	cytosolic small ribosomal subunit(GO:0022627)	translation factor(PC00223)
WBGene00226649	A0A0J9XW95	-2.63616	-1.58e-05	PTHR37959:SF1	PROTEIN CBG15758	7
WBGene00226415	A0A1P6C6X9	-2.53939	-2.92e-05	PTHR23226:SF81	ZINC FINGER AND SCAN DOMAIN CONTAINING 10	3		negative regulation of transcription	DNA-templated(GO:0045892);transcription	DNA-templated(GO:0006351);myelination(GO:0042552)		C2H2 zinc finger transcription factor(PC00248)
WBGene00222419	A0A158PY47	-2.53295	-1.39e-05	PTHR10680:SF28	SUBFAMILY NOT NAMED	15				oxygenase(PC00177)
WBGene00232208	A0A0K0IT36	-2.34818	-1.35e-05	PTHR13743:SF141	BEACH DOMAIN-CONTAINING PROTEIN C2	57
WBGene00230767	A0A0K0INH0	-2.32143	-1.35e-05	PTHR13020:SF25	PROTEIN GAWKY	12		regulation of mRNA catabolic process(GO:0061013);gene silencing by miRNA(GO:0035195);positive regulation of RNA metabolic process(GO:0051254);gene expression(GO:0010467);positive regulation of cellular catabolic process(GO:0031331);nuclear-transcribed mRNA poly(A) tail shortening(GO:0000289)	P-body(GO:0000932);nucleoplasm(GO:0005654)	RNA binding protein(PC00031)
WBGene00225192	A0A0H5SIT5	-2.27423	-1.38e-05	PTHR10791:SF128	SUBFAMILY NOT NAMED	4	sugar transmembrane transporter activity(GO:0051119)	carbohydrate transport(GO:0008643)	integral component of membrane(GO:0016021)
WBGene00223718	A0A158PZ20	-2.20954	-3.23e-05	PTHR24349:SF413	EF-HAND DOMAIN PAIR-RELATED	2	calmodulin binding(GO:0005516);protein serine/threonine kinase activity(GO:0004674)	peptidyl-serine phosphorylation(GO:0018105);intracellular signal transduction(GO:0035556)	nucleus(GO:0005634);cytoplasm(GO:0005737)	non-receptor serine/threonine protein kinase(PC00167)
WBGene00222850	A0A0K0J6M4	-2.19193	-2.8e-05	PTHR24099:SF15	E3 UBIQUITIN-PROTEIN LIGASE TRIM9	25				ubiquitin-protein ligase(PC00234)
WBGene00224836	A0A0K0JFA1	-2.17461	-1.54e-05	PTHR19327	GOLGIN	38				membrane trafficking regulatory protein(PC00151)
WBGene00226715	A0A0H5SHS1	-2.15478	-1.66e-05	PTHR21040:SF8	BCDNA.GH04120	29
WBGene00226195	A0A1P6C678	-2.07835	-4.37e-05	PTHR10270:SF221	TRANSCRIPTION FACTOR SOX-12	12	DNA-binding transcription factor activity	RNA polymerase II-specific(GO:0000981)	transcription	DNA-templated(GO:0006351);cell differentiation(GO:0030154);regulation of transcription	DNA-templated(GO:0006355);anatomical structure morphogenesis(GO:0009653)	nuclear transcription factor complex(GO:0044798)	HMG box transcription factor(PC00024)
WBGene00226962	A0A0K0JP98	-2.07824	-2.65e-05	PTHR13367:SF27	OTUBAIN DEUBIQUITYLATING PROTEASE HOMOLOG	11	thiol-dependent ubiquitin-specific protease activity(GO:0004843);K63-linked polyubiquitin modification-dependent protein binding(GO:0070530)	protein K48-linked deubiquitination(GO:0071108);protein K63-linked deubiquitination(GO:0070536);ubiquitin-dependent protein catabolic process(GO:0006511)	nucleus(GO:0005634);cytoplasm(GO:0005737)	cysteine protease(PC00081)
WBGene00223903	A0A0K0JB73	-2.0652	-2.06e-05	PTHR46453:SF3	PROTEIN KINASE C-BINDING PROTEIN 1	30
WBGene00225807	A0A0K0JJC4	-2.06271	-1.85e-05	PTHR10799:SF961	SUBFAMILY NOT NAMED	2	DNA binding(GO:0003677);DNA-dependent ATPase activity(GO:0008094);transcription factor binding(GO:0008134)	ATP-dependent chromatin remodeling(GO:0043044);transcription by RNA polymerase II(GO:0006366);positive regulation of transcription by RNA polymerase II(GO:0045944)	nucleus(GO:0005634)	DNA helicase(PC00011)
WBGene00227389	A0A0K0JR14	-2.02823	-2.08e-05	PTHR24221:SF436	LMO0107 PROTEIN	3	ATPase activity(GO:0016887);ATPase-coupled transmembrane transporter activity(GO:0042626)	transmembrane transport(GO:0055085)		ATP-binding cassette (ABC) transporter(PC00003)
WBGene00235019	A0A0J9Y147	-1.98881	-2.28e-05	PTHR23198:SF24	NUCLEAR PORE COMPLEX PROTEIN NUP98B	5	RNA binding(GO:0003723);structural constituent of nuclear pore(GO:0017056);signal sequence binding(GO:0005048)	RNA export from nucleus(GO:0006405);chromosome organization(GO:0051276);chromosome localization(GO:0050000);protein import into nucleus(GO:0006606)	vacuole(GO:0005773);plasma membrane(GO:0005886);nuclear pore(GO:0005643)	transporter(PC00227)
WBGene00225062	A0A158PZW7	-1.93064	-2.34e-05	PTHR13817:SF140	FASCICLIN-2-LIKE PROTEIN	11	actin filament binding(GO:0051015);structural molecule activity(GO:0005198)	cellular protein-containing complex assembly(GO:0034622);sarcomere organization(GO:0045214);actin filament organization(GO:0007015);striated muscle contraction(GO:0006941)	Z disc(GO:0030018);cytoskeletal part(GO:0044430);actin cytoskeleton(GO:0015629);A band(GO:0031672)
WBGene00224533	A0A0K0JDX8	-1.9273	-6.06e-05	PTHR14038	BAT2 HLA-B-ASSOCIATED TRANSCRIPT 2	66		cell differentiation(GO:0030154)		RNA binding protein(PC00031)
WBGene00226481	A0A0H5SIK2	-1.92346	-3.46e-05	PTHR48056:SF32	OS08G0446301 PROTEIN	14	receptor serine/threonine kinase binding(GO:0033612)
WBGene00230633	A0A0K0IN10	-1.91454	-3.11e-05	PTHR10693:SF20	AT27578P	111	mRNA binding(GO:0003729)		cytosol(GO:0005829);ribonucleoprotein complex(GO:1990904)	RNA binding protein(PC00031)
WBGene00223817	A0A0K0JAS6	-1.9118	-2.36e-05	PTHR23167:SF62	EPS15 HOMOLOGY DOMAIN CONTAINING PROTEIN-BINDING PROTEIN 1	ISOFORM F	16		actin cytoskeleton organization(GO:0030036)	microtubule organizing center(GO:0005815);protein-containing complex(GO:0032991);actin filament(GO:0005884)
WBGene00234967	A0A0K0J1Q2	2.3796	2.76e-05	PTHR23403:SF5	TREHALASE	2
WBGene00268757	A0A158PW84	3.04108	2.02e-05	PTHR12849:SF0	LARIAT DEBRANCHING ENZYME	123	endoribonuclease activity(GO:0004521)	mRNA splicing	via spliceosome(GO:0000398)	nucleus(GO:0005634)	endoribonuclease(PC00094)
WBGene00227776	A0A0K0JSR2	3.65743	1.94e-05	PTHR47177:SF3	F18C1.6 PROTEIN	55
WBGene00225252	A0A0K0JH15	5.10982	9.55e-06	PTHR11662:SF29	VESICULAR GLUTAMATE TRANSPORTER 1	17	L-glutamate transmembrane transporter activity(GO:0005313)	neurotransmitter transport(GO:0006836);synaptic vesicle cycle(GO:0099504);regulation of synapse structure or activity(GO:0050803);synaptic transmission	glutamatergic(GO:0035249)	synaptic vesicle membrane(GO:0030672);vacuole(GO:0005773);integral component of organelle membrane(GO:0031301);plasma membrane(GO:0005886)	secondary carrier transporter(PC00258)
WBGene00232975	A0A0K0IVJ5	16.5	-5.59e-05	PTHR11827:SF6	SOLUTE CARRIER FAMILY 12 MEMBER 8	39	potassium ion transmembrane transporter activity(GO:0015079);solute:cation symporter activity(GO:0015294);chloride transmembrane transporter activity(GO:0015108)	cellular homeostasis(GO:0019725);potassium ion transmembrane transport(GO:0071805);chloride transmembrane transport(GO:1902476);import into cell(GO:0098657);metal ion homeostasis(GO:0055065);monovalent inorganic cation homeostasis(GO:0055067);regulation of cell size(GO:0008361)
WBGene00269005	A0A158PWZ6	20.2583	1.77e-05	PTHR24377:SF146	ZINC FINGER PROTEIN 354A	11
WBGene00221010	A0A0K0JAM0	25.6066	4.61e-05	PTHR22594:SF16	ASPARAGINE--TRNA LIGASE	CYTOPLASMIC	57				aminoacyl-tRNA synthetase(PC00047)
S2 Data: MSU-TSR-6-38 Dataset: Panther GO-classification of differentially expressed genes in B. malayi adult males following MSU-TSR-6-38 treatment compared to DMSO control. A 2-fold cutoff was used to obtain the dataset, and all genes are accompanied by Uniprot ID, WormBase ID and WormBase descriptions.

## Sheet: DMSO vs. MSU-6-38 Unaltered
Feature ID		Experiment - Range (original values)	Experiment - IQR (original values)	Experiment - Difference (original values)	Experiment - Fold Change (original values)	Kal's Z-test: 2 vs 1 original values - Proportions difference	Kal's Z-test: 2 vs 1 original values - Proportions fold change	Kal's Z-test: 2 vs 1 original values - Test statistic	Kal's Z-test: 2 vs 1 original values - P-value	Kal's Z-test: 2 vs 1 original values - FDR p-value correction	Kal's Z-test: 2 vs 1 original values - Bonferroni	1 - 1 (GE) - Expression values	1 - 1 (GE) - Transcripts annotated	1 - 1 (GE) - Detected transcripts	1 - 1 (GE) - Exon length	1 - 1 (GE) - Unique gene reads	1 - 1 (GE) - Total gene reads	1 - 1 (GE) - Unique exon reads	1 - 1 (GE) - Total exon reads	1 - 1 (GE) - Ratio of unique to total (exon reads)	1 - 1 (GE) - Unique exon-exon reads	1 - 1 (GE) - Total exon-exon reads	1 - 1 (GE) - Unique intron reads	1 - 1 (GE) - Total intron reads	1 - 1 (GE) - Ratio of intron to total gene reads	1 - 1 (GE) - Exons	1 - 1 (GE) - RPKM	1 - 1 (GE) - Chromosome	1 - 1 (GE) - Chromosome region start	1 - 1 (GE) - Chromosome region end	1 - Means	2 - 2 (GE) - Expression values	2 - 2 (GE) - Transcripts annotated	2 - 2 (GE) - Detected transcripts	2 - 2 (GE) - Exon length	2 - 2 (GE) - Unique gene reads	2 - 2 (GE) - Total gene reads	2 - 2 (GE) - Unique exon reads	2 - 2 (GE) - Total exon reads	2 - 2 (GE) - Ratio of unique to total (exon reads)	2 - 2 (GE) - Unique exon-exon reads	2 - 2 (GE) - Total exon-exon reads	2 - 2 (GE) - Unique intron reads	2 - 2 (GE) - Total intron reads	2 - 2 (GE) - Ratio of intron to total gene reads	2 - 2 (GE) - Exons	2 - 2 (GE) - RPKM	2 - 2 (GE) - Chromosome	2 - 2 (GE) - Chromosome region start
WBGene00220411		10.8667	10.8667	-10.8667	-12.8209	-1.67e-05	-13.6057	-3.15591	0.0016	0.15297	1	11.786	1	1	318	120	120	119	119	1	15	15	1	1	0.00833	2	11.786	Bm_v4_Chr1_scaffold_001	3950111	3951264	11.786	0.919279	1	1	318	13	13	10	10	1	4	4	3	3	0.230769	2	0.919279	Bm_v4_Chr1_scaffold_001	3950111
WBGene00220702		9.16883	9.16883	9.16883	4.3624	1.3e-05	4.11077	2.2852	0.0223012	0.69128	1	2.72687	1	1	231	305	322	3	20	0.15	3	3	302	302	0.937888	2	2.72687	Bm_v4_Chr3_scaffold_001	11381021	11381762	2.72687	11.8957	1	1	231	404	496	2	94	0.0212766	2	2	402	402	0.810484	2	11.8957	Bm_v4_Chr3_scaffold_001	11381021
WBGene00220851		18.1211	18.1211	18.1211	6.43243	2.59e-05	6.0614	3.49305	0.000478	0.0571165	1	3.33572	1	0	406	0	43	0	43	0	0	2	0	0	0	2	3.33572	Bm_v4_Chr4_scaffold_001	7606807	7607469	3.33572	21.4568	1	0	406	0	300	0	298	0	0	19	0	2	0.00667	2	21.4568	Bm_v4_Chr4_scaffold_001	7606807
WBGene00221010	nars-1	31.9973	31.9973	31.9973	25.6066	4.61e-05	24.1295	5.26757	1.38e-07	6.3e-05	0.00164	1.30036	1	0	1647	0	68	0	68	0	0	19	0	0	0	11	1.30036	Bm_v4_Chr3_scaffold_001	10883395	10887365	1.30036	33.2977	1	0	1647	0	1882	0	1876	0	0	638	0	6	0.00319	11	33.2977	Bm_v4_Chr3_scaffold_001	10883395
WBGene00221265	sig pep	7.59225	7.59225	-7.59225	-3.61242	-1.19e-05	-3.83355	-2.18339	0.0290073	0.767483	1	10.4985	1	1	171	72	72	57	57	1	17	17	15	15	0.208333	3	10.4985	Bm_v4_Chr3_scaffold_001	5735043	5735449	10.4985	2.90621	1	1	171	26	26	17	17	1	1	1	9	9	0.346154	3	2.90621	Bm_v4_Chr3_scaffold_001	5735043
WBGene00222419	lin-41	8.72644	8.72644	-8.72644	-2.53295	-1.39e-05	-2.688	-2.07998	0.037527	0.847161	1	14.419	2	1	2809	1462	1462	1286	1286	1	333	333	176	176	0.120383	17	14.419	Bm_v4_Chr3_scaffold_001	8714344	8720516	14.419	5.69259	2	2	2809	621	621	547	547	1	145	145	74	74	0.119163	17	5.69259	Bm_v4_Chr3_scaffold_001	8714344
WBGene00222578	PERQ amino acid-rich with GYF domain-containing protein 2 isoform c	19.1074	19.1074	-19.1074	-2.02375	-3.09e-05	-2.14763	-2.76784	0.00564	0.321634	1	37.7715	2	1	3297	4006	4006	3954	3954	1	1229	1229	52	52	0.0129805	23	37.7715	Bm_v4_Chr2_contig_001	13675977	13683831	37.7715	18.6641	2	1	3297	2135	2135	2105	2105	1	657	657	30	30	0.0140515	23	18.6641	Bm_v4_Chr2_contig_001	13675977
WBGene00222642	Isoform 1 of Eukaryotic translation initiation factor 2D	13.1265	13.1265	-13.1265	-2.76699	-2.08e-05	-2.93636	-2.63968	0.0083	0.402716	1	20.5553	1	0	1759	0	1180	0	1148	0	0	297	0	32	0.0271186	11	20.5553	Bm_v4_Chr2_contig_001	10190106	10194446	20.5553	7.42876	1	0	1759	0	454	0	447	0	0	119	0	7	0.0154185	11	7.42876	Bm_v4_Chr2_contig_001	10190106
WBGene00222668	set-2	18.2251	18.2251	-18.2251	-4.29622	-2.84e-05	-4.55921	-3.53021	0.000415	0.0517546	1	23.7542	1	1	2136	1662	1662	1611	1611	1	475	475	51	51	0.0306859	15	23.7542	Bm_v4_Chr1_scaffold_001	8262029	8268470	23.7542	5.5291	1	1	2136	421	421	404	404	1	106	106	17	17	0.04038	15	5.5291	Bm_v4_Chr1_scaffold_001	8262029
WBGene00222850	Isoform 1 of Fibronectin type III domain-containing protein 3B	17.4134	17.4134	-17.4134	-2.19193	-2.8e-05	-2.3261	-2.75406	0.00589	0.328757	1	32.0229	1	1	4120	4191	4282	4098	4189	0.978276	985	985	93	93	0.0217188	22	32.0229	Bm_v4_ChrX_scaffold_001	20922718	20940956	32.0229	14.6094	1	1	4120	2112	2159	2012	2059	0.977173	465	465	100	100	0.0463177	22	14.6094	Bm_v4_ChrX_scaffold_001	20922718
WBGene00222904		9.57617	9.57617	-9.57617	-2.20785	-1.54e-05	-2.343	-2.04956	0.0404071	0.8741	1	17.5044	1	1	1497	883	883	832	832	1	103	103	51	51	0.0577576	6	17.5044	Bm_v4_ChrX_scaffold_001	6226086	6229121	17.5044	7.92827	1	1	1497	446	446	406	406	1	57	57	40	40	0.0896861	6	7.92827	Bm_v4_ChrX_scaffold_001	6226086
WBGene00223718		20.1427	20.1427	-20.1427	-2.20954	-3.23e-05	-2.34479	-2.97365	0.00294	0.216309	1	36.7959	3	2	2763	3491	3491	3228	3228	1	629	629	263	263	0.0753366	16	36.7959	Bm_v4_ChrX_scaffold_001	912458	921615	36.7959	16.6532	3	1	2763	1684	1684	1574	1574	1	312	312	110	110	0.0653207	16	16.6532	Bm_v4_ChrX_scaffold_001	912458
WBGene00223817	Bma-EHBP-1	14.4851	14.4851	-14.4851	-1.9118	-2.36e-05	-2.02883	-2.3328	0.0196585	0.658803	1	30.3713	5	3	2970	3095	3095	2864	2864	1	1010	1010	231	231	0.0746365	22	30.3713	Bm_v4_Chr4_scaffold_001	4657204	4667012	30.3713	15.8863	5	3	2970	1741	1741	1614	1614	1	579	579	127	127	0.0729466	22	15.8863	Bm_v4_Chr4_scaffold_001	4657204
WBGene00223903	baz-1	12.7813	12.7813	-12.7813	-2.0652	-2.06e-05	-2.19161	-2.28867	0.0220986	0.686798	1	24.7802	1	1	5450	4408	4408	4288	4288	1	1045	1045	120	120	0.0272232	27	24.7802	Bm_v4_Chr1_scaffold_001	6700579	6719313	24.7802	11.999	1	1	5450	2288	2288	2237	2237	1	480	480	51	51	0.0222902	27	11.999	Bm_v4_Chr1_scaffold_001	6700579
WBGene00224266	Bma-cas-1 (Cyclase ASsociated protein homolog)	25.0112	25.0112	-25.0112	-2.07927	-4.04e-05	-2.20655	-3.21317	0.00131	0.130628	1	48.1852	1	1	468	862	862	716	716	1	42	42	146	146	0.169374	2	48.1852	Bm_v4_ChrX_scaffold_001	13105143	13109204	48.1852	23.1741	1	1	468	510	510	371	371	1	22	22	139	139	0.272549	2	23.1741	Bm_v4_ChrX_scaffold_001	13105143
WBGene00224533		37.2335	37.2335	-37.2335	-1.9273	-6.06e-05	-2.04527	-3.75813	0.000171	0.0277678	1	77.3863	1	1	6417	15833	15833	15767	15767	1	3624	3624	66	66	0.00417	36	77.3863	Bm_v4_ChrX_scaffold_001	17614594	17628288	77.3863	40.1528	1	1	6417	8838	8838	8814	8814	1	1854	1854	24	24	0.00272	36	40.1528	Bm_v4_ChrX_scaffold_001	17614594
WBGene00224836	golg-4	9.59077	9.59077	-9.59077	-2.17461	-1.54e-05	-2.30773	-2.03589	0.0417614	0.879772	1	17.7558	1	1	4862	2919	2919	2741	2741	1	953	953	178	178	0.0609798	35	17.7558	Bm_v4_Chr1_scaffold_001	8405458	8418331	17.7558	8.16506	1	1	4862	1535	1535	1358	1358	1	450	450	177	177	0.115309	35	8.16506	Bm_v4_Chr1_scaffold_001	8405458
WBGene00225062	Bma-let-805 (LEThal	14.4072	14.4072	-14.4072	-1.93064	-2.34e-05	-2.04882	-2.34004	0.0192814	0.656068	1	29.8881	2	2	14187	14276	14282	13463	13463	1	2238	2238	813	819	0.0573449	59	29.8881	Bm_v4_Chr1_scaffold_001	3332009	3371022	29.8881	15.4809	2	2	14187	8498	8498	7513	7513	1	1388	1388	985	985	0.11591	59	15.4809	Bm_v4_Chr1_scaffold_001	3332009
WBGene00225192	Bma-let-19 (LEThal	8.64498	8.64498	-8.64498	-2.27423	-1.38e-05	-2.41344	-1.97508	0.0482595	0.927663	1	15.4295	1	1	7967	4044	4044	3903	3903	1	966	966	141	141	0.0348665	46	15.4295	Bm_v4_Chr2_contig_001	4071119	4091367	15.4295	6.78448	1	1	7967	1961	1961	1849	1849	1	431	431	112	112	0.0571137	46	6.78448	Bm_v4_Chr2_contig_001	4071119
WBGene00225252	vglu-2	6.71958	6.71958	6.71958	5.10982	9.55e-06	4.81507	2.03307	0.0420459	0.879772	1	1.63501	2	0	1830	0	99	0	95	0	0	38	0	4	0.040404	16	1.63501	Bm_v4_Chr1_scaffold_001	7512110	7518275	1.63501	8.35459	2	0	1830	0	556	0	523	0	0	156	0	33	0.0593525	16	8.35459	Bm_v4_Chr1_scaffold_001	7512110
WBGene00225552	oig-2	9.71769	9.71769	-9.71769	-8.57014	-1.5e-05	-9.09475	-2.87789	0.004	0.260465	1	11.0014	1	0	501	0	198	0	175	0	0	29	0	23	0.116162	3	11.0014	Bm_v4_Chr2_contig_001	6552542	6553870	11.0014	1.28369	1	0	501	0	22	0	22	0	0	4	0	0	0	3	1.28369	Bm_v4_Chr2_contig_001	6552542
WBGene00225807	bma-chd-7 (Chromodomain and Helicase Domain protein	11.4594	11.4594	-11.4594	-2.06271	-1.85e-05	-2.18898	-2.1657	0.0303339	0.774758	1	22.2426	1	1	8217	5851	5851	5803	5803	1	933	933	48	48	0.0082	25	22.2426	Bm_v4_Chr3_scaffold_001	6297686	6310454	22.2426	10.7832	1	1	8217	3062	3062	3031	3031	1	447	447	31	31	0.0101241	25	10.7832	Bm_v4_Chr3_scaffold_001	6297686
WBGene00226195	gei-3 (GEX Interacting protein	27.076	27.076	-27.076	-2.07835	-4.37e-05	-2.20558	-3.3424	0.000831	0.0919137	1	52.1847	1	1	5564	9624	9624	9219	9219	1	3415	3415	405	405	0.0420823	41	52.1847	Bm_v4_ChrX_scaffold_001	6505725	6522453	52.1847	25.1087	1	1	5564	4997	4997	4779	4779	1	1767	1767	218	218	0.0436262	41	25.1087	Bm_v4_ChrX_scaffold_001	6505725
WBGene00226239		19.4561	19.4561	-19.4561	-2.07688	-3.14e-05	-2.20402	-2.83223	0.00462	0.286571	1	37.5232	1	1	3715	3803	4492	3737	4426	0.844329	72	72	66	66	0.0146928	4	37.5232	Bm_v4_Chr2_contig_001	3544982	3550953	37.5232	18.0671	1	1	3715	1945	2325	1916	2296	0.834495	37	37	29	29	0.0124731	4	18.0671	Bm_v4_Chr2_contig_001	3544982
WBGene00226415	Bma-lin-29 (abnormal cell LINeage	18.3503	18.3503	-18.3503	-2.53939	-2.92e-05	-2.69483	-3.01937	0.00253	0.20402	1	30.2709	1	1	1106	1085	1085	1063	1063	1	252	252	22	22	0.0202765	7	30.2709	Bm_v4_Chr2_contig_001	6362357	6365577	30.2709	11.9205	1	1	1106	458	458	451	451	1	105	105	7	7	0.0152838	7	11.9205	Bm_v4_Chr2_contig_001	6362357
WBGene00226481	titin isoform novex-1	21.2799	21.2799	-21.2799	-1.92346	-3.46e-05	-2.04121	-2.83774	0.00454	0.283153	1	44.3235	1	1	8355	11798	11798	11758	11758	1	2980	2980	40	40	0.00339	45	44.3235	Bm_v4_Chr4_scaffold_001	12210359	12232514	44.3235	23.0436	1	1	8355	6628	6628	6586	6586	1	1745	1745	42	42	0.00634	45	23.0436	Bm_v4_Chr4_scaffold_001	12210359
WBGene00226649		9.99118	9.99118	-9.99118	-2.63616	-1.58e-05	-2.79753	-2.26127	0.0237426	0.711845	1	16.0976	1	1	450	233	233	230	230	1	81	81	3	3	0.0128755	3	16.0976	Bm_v4_ChrX_scaffold_001	695145	697227	16.0976	6.10646	1	1	450	97	97	94	94	1	24	24	3	3	0.0309278	3	6.10646	Bm_v4_ChrX_scaffold_001	695145
WBGene00226715	Bma-hex-5 (HEXosaminidase	10.3391	10.3391	-10.3391	-2.15478	-1.66e-05	-2.28668	-2.10418	0.0353631	0.8354	1	19.2925	1	1	1737	1100	1100	1064	1064	1	436	436	36	36	0.0327273	15	19.2925	Bm_v4_ChrX_scaffold_001	8799039	8803472	19.2925	8.95336	1	1	1737	545	545	532	532	1	179	179	13	13	0.0238532	15	8.95336	Bm_v4_ChrX_scaffold_001	8799039
WBGene00226865	DNA polymerase	10.2159	10.2159	-10.2159	-3.04724	-1.61e-05	-3.23377	-2.40778	0.01605	0.597635	1	15.206	1	1	785	392	392	379	379	1	111	111	13	13	0.0331633	6	15.206	Bm_v4_Chr3_scaffold_001	7766852	7768618	15.206	4.9901	1	1	785	138	138	134	134	1	47	47	4	4	0.0289855	6	4.9901	Bm_v4_Chr3_scaffold_001	7766852
WBGene00226962	Bma-otub-2 (OTUBain deubiquitylating protease homolog	16.4337	16.4337	-16.4337	-2.07824	-2.65e-05	-2.20546	-2.60385	0.00922	0.430882	1	31.6748	1	1	351	360	360	353	353	1	87	87	7	7	0.0194444	3	31.6748	Bm_v4_Chr3_scaffold_001	7819059	7819822	31.6748	15.2412	1	1	351	185	185	183	183	1	53	53	2	2	0.0108108	3	15.2412	Bm_v4_Chr3_scaffold_001	7819059
WBGene00227389	Bma-abtm-1 (ABC Transporter, Mitochondrial	12.8426	12.8426	-12.8426	-2.02823	-2.08e-05	-2.15239	-2.2719	0.0230925	0.708057	1	25.3326	1	1	2172	1802	1802	1747	1747	1	389	389	55	55	0.0305216	14	25.3326	Bm_v4_Chr3_scaffold_001	291391	296051	25.3326	12.49	1	1	2172	982	982	928	928	1	225	225	54	54	0.0549898	14	12.49	Bm_v4_Chr3_scaffold_001	291391
WBGene00227776	Isoform 2 of E3 ubiquitin-protein ligase Topors	13.7854	13.7854	13.7854	3.65743	1.94e-05	3.44646	2.6598	0.00782	0.389001	1	5.18747	1	1	1020	10	182	10	168	0.0595238	0	36	0	14	0.0769231	3	5.18747	Bm_v4_ChrX_scaffold_001	14718644	14720520	5.18747	18.9728	1	1	1020	45	717	45	662	0.0679758	0	112	0	55	0.0767085	3	18.9728	Bm_v4_ChrX_scaffold_001	14718644
WBGene00227939		9.30757	9.30757	-9.30757	-2.27357	-1.49e-05	-2.41274	-2.04909	0.0404532	0.8741	1	16.6158	1	1	1560	325	825	323	823	0.392467	15	27	2	2	0.00242	2	16.6158	Bm_v4_Chr4_scaffold_001	1930013	1931730	16.6158	7.30827	1	1	1560	104	392	104	390	0.266667	5	6	0	2	0.0051	2	7.30827	Bm_v4_Chr4_scaffold_001	1930013
WBGene00228266		9.38074	9.38074	-9.38074	-3.13272	-1.48e-05	-3.32448	-2.32789	0.0199182	0.658803	1	13.7792	1	1	864	379	379	378	378	1	120	120	1	1	0.00264	6	13.7792	Bm_v4_Chr2_contig_001	13340162	13342378	13.7792	4.39849	1	1	864	133	133	130	130	1	27	27	3	3	0.0225564	6	4.39849	Bm_v4_Chr2_contig_001	13340162
WBGene00228386		17.7181	17.7181	-17.7181	-2.73564	-2.8e-05	-2.9031	-3.05395	0.00226	0.188329	1	27.9265	3	2	2268	1762	2026	1747	2011	0.868722	403	508	15	15	0.0074	17	27.9265	Bm_v4_ChrX_scaffold_001	22203528	22207977	27.9265	10.2084	3	1	2268	746	817	721	792	0.910354	163	187	25	25	0.0305998	17	10.2084	Bm_v4_ChrX_scaffold_001	22203528
WBGene00228995	Isoform 2 of BMP-2-inducible protein kinase	8.36637	8.36637	8.36637	3.50794	1.18e-05	3.30559	2.04318	0.0410343	0.877052	1	3.33596	1	1	642	707	768	7	68	0.102941	0	0	700	700	0.911458	2	3.33596	Bm_v4_Chr2_contig_001	3550465	3555591	3.33596	11.7023	1	1	642	869	1113	13	257	0.0505837	0	0	856	856	0.769093	2	11.7023	Bm_v4_Chr2_contig_001	3550465
WBGene00229717	mat-1	21.4144	21.4144	21.4144	6.0994	3.05e-05	5.74757	3.76149	0.000169	0.0277678	1	4.19938	1	0	315	0	42	0	42	0	0	10	0	0	0	2	4.19938	Bm_v4_Chr3_scaffold_001	13092325	13093055	4.19938	25.6137	1	0	315	0	276	0	276	0	0	62	0	0	0	2	25.6137	Bm_v4_Chr3_scaffold_001	13092325
WBGene00230633		19.0688	19.0688	-19.0688	-1.91454	-3.11e-05	-2.03174	-2.67888	0.00739	0.375404	1	39.9195	1	1	11934	15903	15936	15125	15126	0.999934	2921	2921	778	810	0.0508283	56	39.9195	Bm_v4_Chr2_contig_001	3150882	3189430	39.9195	20.8507	1	1	11934	9428	9447	8512	8512	1	1722	1722	916	935	0.0989732	56	20.8507	Bm_v4_Chr2_contig_001	3150882
WBGene00230767	Isoform 2 of Trinucleotide repeat-containing gene 6C protein	8.47066	8.47066	-8.47066	-2.32143	-1.35e-05	-2.46353	-1.97369	0.0484172	0.928709	1	14.8809	1	1	3361	1607	1607	1588	1588	1	395	395	19	19	0.0118233	18	14.8809	Bm_v4_Chr4_scaffold_001	9054392	9061125	14.8809	6.41023	1	1	3361	757	757	737	737	1	164	164	20	20	0.0264201	18	6.41023	Bm_v4_Chr4_scaffold_001	9054392
WBGene00230821		12.9764	12.9764	-12.9764	-2.09675	-2.09e-05	-2.22509	-2.32459	0.020094	0.662765	1	24.8082	1	1	1055	838	838	831	831	1	97	97	7	7	0.00835	5	24.8082	Bm_v4_Chr4_scaffold_001	7751804	7753839	24.8082	11.8318	1	1	1055	435	435	427	427	1	37	37	8	8	0.0183908	5	11.8318	Bm_v4_Chr4_scaffold_001	7751804
WBGene00231141		6.99184	6.99184	-6.99184	-6.38146	-1.08e-05	-6.77209	-2.35076	0.0187352	0.644894	1	8.29109	1	1	1170	312	312	308	308	1	107	107	4	4	0.0128205	7	8.29109	Bm_v4_Chr1_scaffold_001	5876477	5879429	8.29109	1.29925	1	1	1170	53	53	52	52	1	14	14	1	1	0.0188679	7	1.29925	Bm_v4_Chr1_scaffold_001	5876477
WBGene00231274		24.3105	24.3105	-24.3105	-2.16598	-3.91e-05	-2.29857	-3.23497	0.00122	0.124319	1	45.1602	1	1	1618	2556	2556	2320	2320	1	274	274	236	236	0.0923318	7	45.1602	Bm_v4_ChrX_scaffold_001	5571294	5574229	45.1602	20.8498	1	1	1618	1241	1241	1154	1154	1	117	117	87	87	0.0701048	7	20.8498	Bm_v4_ChrX_scaffold_001	5571294
WBGene00231583		42.828	42.828	-42.828	-1.95827	-6.95e-05	-2.07815	-4.06815	4.74e-05	0.010587	0.561113	87.5208	1	1	312	889	889	867	867	1	194	194	22	22	0.0247469	2	87.5208	Bm_v4_Chr1_scaffold_001	14328477	14329807	87.5208	44.6929	1	1	312	498	498	477	477	1	106	106	21	21	0.0421687	2	44.6929	Bm_v4_Chr1_scaffold_001	14328477
WBGene00231885	Tyrosine-protein phosphatase non-receptor type 21	8.56367	8.56367	-8.56367	-4.00173	-1.34e-05	-4.24669	-2.38027	0.0173001	0.624545	1	11.4166	1	1	789	303	303	286	286	1	51	51	17	17	0.0561056	6	11.4166	Bm_v4_Chr4_scaffold_001	785695	789586	11.4166	2.85291	1	1	789	91	91	77	77	1	17	17	14	14	0.153846	6	2.85291	Bm_v4_Chr4_scaffold_001	785695
WBGene00232208	Isoform 1 of Neurobeachin	8.45694	8.45694	-8.45694	-2.34818	-1.35e-05	-2.49192	-1.98233	0.0474424	0.922345	1	14.7298	1	1	5322	2699	2699	2489	2489	1	730	730	210	210	0.0778066	36	14.7298	Bm_v4_Chr1_scaffold_001	12684494	12698137	14.7298	6.27286	1	1	5322	1431	1431	1142	1142	1	369	369	289	289	0.201957	36	6.27286	Bm_v4_Chr1_scaffold_001	12684494
WBGene00232524		25.986	25.986	-25.986	-1.93995	-4.22e-05	-2.0587	-3.15161	0.00162	0.15297	1	53.6321	1	1	1050	1864	1864	1788	1788	1	675	675	76	76	0.0407725	10	53.6321	Bm_v4_Chr1_scaffold_001	3213416	3224209	53.6321	27.6461	1	1	1050	1051	1052	993	993	1	342	342	58	59	0.0560836	10	27.6461	Bm_v4_Chr1_scaffold_001	3213416
WBGene00232975	Isoform A of Solute carrier family 12 member 1	34.254	34.254	-34.254	16.5	-5.59e-05	-2.00274	-3.55965	0.000371	0.0483211	1	72.8622	1	1	3985	9722	9724	9217	9219	0.999783	3247	3249	505	505	0.0519334	28	72.8622	Bm_v4_Chr4_scaffold_001	229278	245420	72.8622	38.6082	1	1	3985	5574	5574	5263	5263	1	1793	1793	311	311	0.0557948	28	38.6082	Bm_v4_Chr4_scaffold_001	229278
WBGene00233151		12.4505	12.4505	-12.4505	-3.82953	-1.95e-05	-4.06395	-2.83902	0.00453	0.283153	1	16.8507	2	2	2013	1106	1106	1077	1077	1	220	220	29	29	0.0262206	10	16.8507	Bm_v4_Chr3_scaffold_001	8260355	8264394	16.8507	4.40021	2	2	2013	315	315	303	303	1	69	69	12	12	0.0380952	10	4.40021	Bm_v4_Chr3_scaffold_001	8260355
WBGene00234514		5.70448	5.70448	-5.70448	-4.21977	-8.89e-06	-4.47808	-1.96702	0.0491808	0.931769	1	7.47618	1	1	198	52	52	47	47	1	0	0	5	5	0.0961538	2	7.47618	Bm_v4_Chr1_scaffold_001	7207271	7207726	7.47618	1.7717	1	1	198	13	13	12	12	1	0	0	1	1	0.0769231	2	1.7717	Bm_v4_Chr1_scaffold_001	7207271
WBGene00234594		8.26632	8.26632	-8.26632	-14.5731	-1.27e-05	-15.4652	-2.77685	0.00549	0.321634	1	8.87534	1	1	1824	569	569	514	514	1	146	146	55	55	0.0966608	14	8.87534	Bm_v4_ChrX_scaffold_001	13775708	13782555	8.87534	0.609022	1	1	1824	49	49	38	38	1	12	12	11	11	0.22449	14	0.609022	Bm_v4_ChrX_scaffold_001	13775708
WBGene00234967	trehalase activity	19.9822	19.9822	19.9822	2.3796	2.76e-05	2.24234	2.64949	0.00806	0.397731	1	14.484	1	1	324	51	149	51	149	0.342282	0	15	0	0	0	2	14.484	Bm_v4_Chr1_scaffold_001	12763464	12763889	14.484	34.4661	1	1	324	64	384	64	382	0.167539	0	70	0	2	0.00521	2	34.4661	Bm_v4_Chr1_scaffold_001	12763464
WBGene00235019	Bma-npp-10 (Nuclear Pore complex Protein	14.0549	14.0549	-14.0549	-1.98881	-2.28e-05	-2.11055	-2.35099	0.0187233	0.644894	1	28.2688	1	1	3885	3561	3561	3487	3487	1	1043	1043	74	74	0.0207807	27	28.2688	Bm_v4_Chr1_scaffold_001	7964855	7973937	28.2688	14.214	1	1	3885	1923	1923	1889	1889	1	542	542	34	34	0.0176807	27	14.214	Bm_v4_Chr1_scaffold_001	7964855
WBGene00235445	rRNA	12.622	12.622	12.622	6.96127	1.8e-05	6.55973	2.95367	0.00314	0.22002	1	2.11734	0	0	119	0	8	0	0	NaN	0	0	0	8	1	0	2.11734	Bm_008	29999	30118	2.11734	14.7394	0	0	119	0	60	0	0	NaN	0	0	0	60	1	0	14.7394	Bm_008	29999
WBGene00255389	snRNA	8.7003	8.7003	8.7003	4.17676	1.23e-05	3.93584	2.19979	0.0278218	0.761911	1	2.73873	0	0	92	8	8	0	0	NaN	0	0	8	8	1	0	2.73873	Bm_v4_Chr1_scaffold_001	9497933	9498025	2.73873	11.439	0	0	92	36	36	0	0	NaN	0	0	36	36	1	0	11.439	Bm_v4_Chr1_scaffold_001	9497933
WBGene00268425		7.63549	7.63549	-7.63549	-4.75248	-1.19e-05	-5.0434	-2.33442	0.0195739	0.65845	1	9.67028	1	1	1293	321	397	321	397	0.808564	4	7	0	0	0	2	9.67028	Bm_209	8263	9827	9.67028	2.03478	1	1	1293	71	91	71	90	0.788889	0	0	0	1	0.010989	2	2.03478	Bm_209	8263
WBGene00268549		9.81303	9.81303	-9.81303	-2.3676	-1.57e-05	-2.51252	-2.14322	0.0320951	0.7984	1	16.9884	1	1	330	313	316	178	178	1	3	3	135	138	0.436709	2	16.9884	Bm_v4_Chr1_scaffold_001	11345566	11351039	16.9884	7.17539	1	1	330	190	191	81	81	1	2	2	109	110	0.575916	2	7.17539	Bm_v4_Chr1_scaffold_001	11345566
WBGene00268740	Golgin subfamily B member 1	13.3875	13.3875	-13.3875	-3.43508	-2.1e-05	-3.64536	-2.8591	0.00425	0.273404	1	18.8853	1	0	9486	0	5690	0	5688	0	0	342	0	2	0.000352	17	18.8853	Bm_v4_Chr3_scaffold_001	1480727	1491854	18.8853	5.49776	1	0	9486	0	1788	0	1784	0	0	109	0	4	0.00224	17	5.49776	Bm_v4_Chr3_scaffold_001	1480727
WBGene00268757	dbr-1	14.4025	14.4025	14.4025	3.04108	2.02e-05	2.86566	2.53968	0.0110952	0.486672	1	7.05634	1	0	1098	0	246	0	246	0	0	77	0	0	0	9	7.05634	Bm_v4_Chr3_scaffold_001	3267162	3271096	7.05634	21.4589	1	0	1098	3	820	0	806	0	0	270	3	14	0.0170732	9	21.4589	Bm_v4_Chr3_scaffold_001	3267162
WBGene00268860		58.0379	58.0379	-58.0379	-18.3684	-8.92e-05	-19.4927	-7.4566	8.88e-14	8.76e-11	1.05e-09	61.3795	1	1	1251	1742	2439	1742	2438	0.71452	28	28	0	1	0.00041	2	61.3795	Bm_v4_Chr4_scaffold_001	1911334	1912856	61.3795	3.34159	1	1	1251	92	143	92	143	0.643357	7	7	0	0	0	2	3.34159	Bm_v4_Chr4_scaffold_001	1911334
WBGene00268869		74.3647	74.3647	-74.3647	-35.4399	-0.000114	-37.6093	-8.651	0	0	0	76.5239	1	1	1408	3085	3454	3052	3421	0.892137	8	8	33	33	0.00955	2	76.5239	Bm_v4_Chr4_scaffold_001	2607306	2609224	76.5239	2.15926	1	1	1408	91	105	90	104	0.865385	0	0	1	1	0.00952	2	2.15926	Bm_v4_Chr4_scaffold_001	2607306
WBGene00268870		21.7878	21.7878	-21.7878	-31.884	-3.34e-05	-33.8357	-4.66871	3.03e-06	0.00109	0.0358896	22.4933	1	1	1326	954	995	906	947	0.956705	1	2	48	48	0.0482412	2	22.4933	Bm_v4_Chr4_scaffold_001	2620037	2621996	22.4933	0.705474	1	1	1326	34	36	30	32	0.9375	0	0	4	4	0.111111	2	0.705474	Bm_v4_Chr4_scaffold_001	2620037
WBGene00268871		17.5521	17.5521	-17.5521	-2.89984	-2.77e-05	-3.07735	-3.10382	0.00191	0.17137	1	26.7909	1	1	1272	346	1085	344	1082	0.31793	12	16	2	3	0.00277	2	26.7909	Bm_v4_Chr4_scaffold_001	2627287	2628716	26.7909	9.23875	1	1	1272	126	403	125	402	0.310945	5	8	1	1	0.00248	2	9.23875	Bm_v4_Chr4_scaffold_001	2627287
WBGene00268872		9.7547	9.7547	-9.7547	-12.8307	-1.5e-05	-13.6161	-2.99024	0.00279	0.214034	1	10.5792	1	1	1170	272	446	219	393	0.557252	4	10	53	53	0.118834	3	10.5792	Bm_v4_Chr4_scaffold_001	2635869	2637432	10.5792	0.824522	1	1	1170	10	37	6	33	0.181818	1	2	4	4	0.108108	3	0.824522	Bm_v4_Chr4_scaffold_001	2635869
WBGene00268890		5.51471	5.51471	-5.51471	-19.393	-8.47e-06	-20.5801	-2.30467	0.021185	0.680119	1	5.81453	1	1	195	58	58	36	36	1	0	0	22	22	0.37931	2	5.81453	Bm_v4_Chr4_scaffold_001	3875456	3875902	5.81453	0.299826	1	1	195	6	6	2	2	1	0	0	4	4	0.666667	2	0.299826	Bm_v4_Chr4_scaffold_001	3875456
WBGene00268891		41.1573	41.1573	-41.1573	-38.9235	-6.31e-05	-41.3062	-6.45107	1.11e-10	6.92e-08	1.32e-06	42.2426	1	1	1266	1598	1699	1597	1698	0.940518	16	18	1	1	0.000589	2	42.2426	Bm_v4_Chr4_scaffold_001	3886738	3888270	42.2426	1.08527	1	1	1266	45	47	45	47	0.957447	0	0	0	0	0	2	1.08527	Bm_v4_Chr4_scaffold_001	3886738
WBGene00269005		12.3348	12.3348	12.3348	20.2583	1.77e-05	19.0898	3.23466	0.00122	0.124319	1	0.64049	1	1	1131	5	26	2	23	0.0869565	0	0	3	3	0.115385	2	0.64049	Bm_v4_Chr4_scaffold_001	13418398	13419611	0.64049	12.9752	1	1	1131	174	540	136	502	0.270916	54	54	38	38	0.0703704	2	12.9752	Bm_v4_Chr4_scaffold_001	13418398
WBGene00269102	dsc-4 (Defecation Suppressor of Clk-1	12.3451	12.3451	-12.3451	-2.51391	-1.96e-05	-2.66779	-2.46631	0.0136512	0.551684	1	20.4996	1	1	570	371	371	371	371	1	92	92	0	0	0	4	20.4996	Bm_v4_ChrX_scaffold_001	10366958	10369054	20.4996	8.15449	1	1	570	159	159	159	159	1	46	46	0	0	0	4	8.15449	Bm_v4_ChrX_scaffold_001	10366958
WBGene00269161		13.5246	13.5246	-13.5246	-31.2857	-2.08e-05	-33.2008	-3.67626	0.000237	0.0354741	1	13.9712	1	1	1702	279	756	279	755	0.369536	0	10	0	1	0.00132	3	13.9712	Bm_v4_ChrX_scaffold_001	15896619	15898669	13.9712	0.446569	1	1	1702	13	27	13	26	0.5	0	1	0	1	0.037037	3	0.446569	Bm_v4_ChrX_scaffold_001	15896619
WBGene00269222		9.2189	9.2189	-9.2189	-2.81808	-1.46e-05	-2.99059	-2.22686	0.0259567	0.736766	1	14.2896	1	1	1620	743	743	735	735	1	183	183	8	8	0.0107672	9	14.2896	Bm_v4_ChrX_scaffold_001	24092849	24104430	14.2896	5.07067	1	1	1620	324	324	281	281	1	54	54	43	43	0.132716	9	5.07067	Bm_v4_ChrX_scaffold_001	24092849
[truncated: 2 more columns]
