# Supplementary material for: A novel series of putative Brugia malayi histone demethylase inhibitors as potential anti-filarial drugs
Source: PLoS Negl Trop Dis. 2022 Mar 16;16(3):e0010216. doi: 10.1371/journal.pntd.0010216 (PMC8926182; doi:10.1371/journal.pntd.0010216)
Supplement: S3 Data — A 2-fold cutoff was used to obtain the dataset, and all genes are accompanied by Uniprot ID, WormBase ID and WormBase descriptions. (XLSX) [file pntd.0010216.s003.xlsx]

## Sheet: Classified Concensus Genes 
Feature ID	Uniprot ID	Experiment - Fold Change (original values)	Kal's Z-test: 2 vs 1 original values - Proportions difference	Family ID	Family Name	Genes	PANTHER GO-Slim Molecular Function	PANTHER GO-Slim Biological Process	PANTHER GO-Slim Cellular Component	PANTHER Protein Class	Interpro
WBGene00234594	A0A0K0J0W1	-14.5731	-1.27e-05	PTHR23301:SF0	LP01340P	46
WBGene00220411	A0A0K0J1W9	-12.8209	-1.67e-05	PTHR21700:SF30	TRANSTHYRETIN-LIKE PROTEIN 15	4
WBGene00231141	A0A0K0IPV0	-6.38146	-1.08e-05	PTHR10504:SF66	LIPOPOLYSACCHARIDE-BINDING PROTEIN	12	lipopolysaccharide binding(GO:0001530)	protein metabolic process(GO:0019538);defense response to Gram-negative bacterium(GO:0050829);macromolecule biosynthetic process(GO:0009059);cellular biosynthetic process(GO:0044249);macrophage activation(GO:0042116);leukocyte activation involved in immune response(GO:0002366);positive regulation of leukocyte activation(GO:0002696);positive regulation of protein metabolic process(GO:0051247);infl…	extracellular space(GO:0005615)
WBGene00231885	A0A0K0IS98	-4.00173	-1.34e-05	PTHR46079:SF2	PROTEIN CBG22314	15
WBGene00268740	A0A158PW67	-3.43508	-2.1e-05	PTHR45615:SF40	MYOSIN HEAVY CHAIN	NON-MUSCLE	32
WBGene00226865	A0A0K0JNU7	-3.04724	-1.61e-05	PTHR45861:SF1	DNA POLYMERASE ALPHA CATALYTIC SUBUNIT	126	DNA replication origin binding(GO:0003688);DNA-directed DNA polymerase activity(GO:0003887);purine nucleotide binding(GO:0017076);chromatin binding(GO:0003682);single-stranded DNA binding(GO:0003697)	DNA replication initiation(GO:0006270);mitotic DNA replication(GO:1902969);DNA strand elongation involved in DNA replication(GO:0006271);DNA biosynthetic process(GO:0071897);mitotic nuclear division(GO:0140014);RNA biosynthetic process(GO:0032774);RNA catabolic process(GO:0006401)	nuclear pre-replicative complex(GO:0005656);origin recognition complex(GO:0000808);CMG complex(GO:0071162);nuclear replication fork(GO:0043596);DNA helicase complex(GO:0033202);GINS complex(GO:0000811);MCM complex(GO:0042555);nuclear DNA-directed RNA polymerase complex(GO:0055029);replisome(GO:0030894);MCM core complex(GO:0097373)
WBGene00226415	A0A1P6C6X9	-2.53939	-2.92e-05	PTHR23226:SF81	ZINC FINGER AND SCAN DOMAIN CONTAINING 10	3		negative regulation of transcription	DNA-templated(GO:0045892);transcription	DNA-templated(GO:0006351);myelination(GO:0042552)		C2H2 zinc finger transcription factor(PC00248)
WBGene00222419	A0A158PY47	-2.53295	-1.39e-05	PTHR10680:SF28	SUBFAMILY NOT NAMED	15				oxygenase(PC00177)
WBGene00232208	A0A0K0IT36	-2.34818	-1.35e-05	PTHR13743:SF141	BEACH DOMAIN-CONTAINING PROTEIN C2	57
WBGene00230767	A0A0K0INH0	-2.32143	-1.35e-05	PTHR13020:SF25	PROTEIN GAWKY	12		regulation of mRNA catabolic process(GO:0061013);gene silencing by miRNA(GO:0035195);positive regulation of RNA metabolic process(GO:0051254);gene expression(GO:0010467);positive regulation of cellular catabolic process(GO:0031331);nuclear-transcribed mRNA poly(A) tail shortening(GO:0000289)	P-body(GO:0000932);nucleoplasm(GO:0005654)	RNA binding protein(PC00031)
WBGene00225192	A0A0H5SIT5	-2.27423	-1.38e-05	PTHR10791:SF128	SUBFAMILY NOT NAMED	4	sugar transmembrane transporter activity(GO:0051119)	carbohydrate transport(GO:0008643)	integral component of membrane(GO:0016021)
WBGene00223718	A0A158PZ20	-2.20954	-3.23e-05	PTHR24349:SF413	EF-HAND DOMAIN PAIR-RELATED	2	calmodulin binding(GO:0005516);protein serine/threonine kinase activity(GO:0004674)	peptidyl-serine phosphorylation(GO:0018105);intracellular signal transduction(GO:0035556)	nucleus(GO:0005634);cytoplasm(GO:0005737)	non-receptor serine/threonine protein kinase(PC00167)
WBGene00222850	A0A0K0J6M4	-2.19193	-2.8e-05	PTHR24099:SF15	E3 UBIQUITIN-PROTEIN LIGASE TRIM9	25				ubiquitin-protein ligase(PC00234)
WBGene00224836	A0A0K0JFA1	-2.17461	-1.54e-05	PTHR19327	GOLGIN	38				membrane trafficking regulatory protein(PC00151)
WBGene00226715	A0A0H5SHS1	-2.15478	-1.66e-05	PTHR21040:SF8	BCDNA.GH04120	29
WBGene00226195	A0A1P6C678	-2.07835	-4.37e-05	PTHR10270:SF221	TRANSCRIPTION FACTOR SOX-12	12	DNA-binding transcription factor activity	RNA polymerase II-specific(GO:0000981)	transcription	DNA-templated(GO:0006351);cell differentiation(GO:0030154);regulation of transcription	DNA-templated(GO:0006355);anatomical structure morphogenesis(GO:0009653)	nuclear transcription factor complex(GO:0044798)	HMG box transcription factor(PC00024)
WBGene00226962	A0A0K0JP98	-2.07824	-2.65e-05	PTHR13367:SF27	OTUBAIN DEUBIQUITYLATING PROTEASE HOMOLOG	11	thiol-dependent ubiquitin-specific protease activity(GO:0004843);K63-linked polyubiquitin modification-dependent protein binding(GO:0070530)	protein K48-linked deubiquitination(GO:0071108);protein K63-linked deubiquitination(GO:0070536);ubiquitin-dependent protein catabolic process(GO:0006511)	nucleus(GO:0005634);cytoplasm(GO:0005737)	cysteine protease(PC00081)
WBGene00223903	A0A0K0JB73	-2.0652	-2.06e-05	PTHR46453:SF3	PROTEIN KINASE C-BINDING PROTEIN 1	30
WBGene00225807	A0A0K0JJC4	-2.06271	-1.85e-05	PTHR10799:SF961	SUBFAMILY NOT NAMED	2	DNA binding(GO:0003677);DNA-dependent ATPase activity(GO:0008094);transcription factor binding(GO:0008134)	ATP-dependent chromatin remodeling(GO:0043044);transcription by RNA polymerase II(GO:0006366);positive regulation of transcription by RNA polymerase II(GO:0045944)	nucleus(GO:0005634)	DNA helicase(PC00011)
WBGene00227389	A0A0K0JR14	-2.02823	-2.08e-05	PTHR24221:SF436	LMO0107 PROTEIN	3	ATPase activity(GO:0016887);ATPase-coupled transmembrane transporter activity(GO:0042626)	transmembrane transport(GO:0055085)		ATP-binding cassette (ABC) transporter(PC00003)
WBGene00235019	A0A0J9Y147	-1.98881	-2.28e-05	PTHR23198:SF24	NUCLEAR PORE COMPLEX PROTEIN NUP98B	5	RNA binding(GO:0003723);structural constituent of nuclear pore(GO:0017056);signal sequence binding(GO:0005048)	RNA export from nucleus(GO:0006405);chromosome organization(GO:0051276);chromosome localization(GO:0050000);protein import into nucleus(GO:0006606)	vacuole(GO:0005773);plasma membrane(GO:0005886);nuclear pore(GO:0005643)	transporter(PC00227)
WBGene00225062	A0A158PZW7	-1.93064	-2.34e-05	PTHR13817:SF140	FASCICLIN-2-LIKE PROTEIN	11	actin filament binding(GO:0051015);structural molecule activity(GO:0005198)	cellular protein-containing complex assembly(GO:0034622);sarcomere organization(GO:0045214);actin filament organization(GO:0007015);striated muscle contraction(GO:0006941)	Z disc(GO:0030018);cytoskeletal part(GO:0044430);actin cytoskeleton(GO:0015629);A band(GO:0031672)
WBGene00224533	A0A0K0JDX8	-1.9273	-6.06e-05	PTHR14038	BAT2 HLA-B-ASSOCIATED TRANSCRIPT 2	66		cell differentiation(GO:0030154)		RNA binding protein(PC00031)
WBGene00226481	A0A0H5SIK2	-1.92346	-3.46e-05	PTHR48056:SF32	OS08G0446301 PROTEIN	14	receptor serine/threonine kinase binding(GO:0033612)
WBGene00230633	A0A0K0IN10	-1.91454	-3.11e-05	PTHR10693:SF20	AT27578P	111	mRNA binding(GO:0003729)		cytosol(GO:0005829);ribonucleoprotein complex(GO:1990904)	RNA binding protein(PC00031)
WBGene00223817	A0A0K0JAS6	-1.9118	-2.36e-05	PTHR23167:SF62	EPS15 HOMOLOGY DOMAIN CONTAINING PROTEIN-BINDING PROTEIN 1	ISOFORM F	16		actin cytoskeleton organization(GO:0030036)	microtubule organizing center(GO:0005815);protein-containing complex(GO:0032991);actin filament(GO:0005884)
WBGene00234967	A0A0K0J1Q2	2.3796	2.76e-05	PTHR23403:SF5	TREHALASE	2
WBGene00268757	A0A158PW84	3.04108	2.02e-05	PTHR12849:SF0	LARIAT DEBRANCHING ENZYME	123	endoribonuclease activity(GO:0004521)	mRNA splicing	via spliceosome(GO:0000398)	nucleus(GO:0005634)	endoribonuclease(PC00094)
WBGene00227776	A0A0K0JSR2	3.65743	1.94e-05	PTHR47177:SF3	F18C1.6 PROTEIN	55
WBGene00225252	A0A0K0JH15	5.10982	9.55e-06	PTHR11662:SF29	VESICULAR GLUTAMATE TRANSPORTER 1	17	L-glutamate transmembrane transporter activity(GO:0005313)	neurotransmitter transport(GO:0006836);synaptic vesicle cycle(GO:0099504);regulation of synapse structure or activity(GO:0050803);synaptic transmission	glutamatergic(GO:0035249)	synaptic vesicle membrane(GO:0030672);vacuole(GO:0005773);integral component of organelle membrane(GO:0031301);plasma membrane(GO:0005886)	secondary carrier transporter(PC00258)
WBGene00232975	A0A0K0IVJ5	16.5	-5.59e-05	PTHR11827:SF6	SOLUTE CARRIER FAMILY 12 MEMBER 8	39	potassium ion transmembrane transporter activity(GO:0015079);solute:cation symporter activity(GO:0015294);chloride transmembrane transporter activity(GO:0015108)	cellular homeostasis(GO:0019725);potassium ion transmembrane transport(GO:0071805);chloride transmembrane transport(GO:1902476);import into cell(GO:0098657);metal ion homeostasis(GO:0055065);monovalent inorganic cation homeostasis(GO:0055067);regulation of cell size(GO:0008361)
WBGene00269005	A0A158PWZ6	20.2583	1.77e-05	PTHR24377:SF146	ZINC FINGER PROTEIN 354A	11
WBGene00221010	A0A0K0JAM0	25.6066	4.61e-05	PTHR22594:SF16	ASPARAGINE--TRNA LIGASE	CYTOPLASMIC	57				aminoacyl-tRNA synthetase(PC00047)
S3 Data:	Panther GO-classification of differentially expressed genes that are represented in both the MSU-TSR-44 and MSU-TSR-38 treatment groups. A 2-fold cutoff was used to obtain the dataset, and all genes are accompanied by Uniprot ID, WormBase ID and WormBase descriptions.
