# Supplementary material for: A novel series of putative Brugia malayi histone demethylase inhibitors as potential anti-filarial drugs
Source: PLoS Negl Trop Dis. 2022 Mar 16;16(3):e0010216. doi: 10.1371/journal.pntd.0010216 (PMC8926182; doi:10.1371/journal.pntd.0010216)
Supplement: S4 Data — All values were taken from Wormbase. Tabs are separated as all predicted demethylases, and by jmjC-domain containing or lysin-specific demethylases. (XLSX) [file pntd.0010216.s004.xlsx]

## Sheet: Demethylases
Bm3036											Bm6017 Bma-jhdm-1											Bm9447
Life stage	Median	Mean									Life stage	Median	Mean									Life stage	Median	Mean
Brugia early embryo	95.7198	95.7198	Ortholog								Brugia early embryo	51.8824	51.8824	Ortholog								Brugia early embryo	19.2621	19.2621	Ortholog
Brugia Immature Mf WBls:0000662	27.1543	27.1543	KDM6A, UTX1								Brugia Immature Mf WBls:0000662	62.7761	62.7761	KDM2A								Brugia Immature Mf WBls:0000662	23.7211	23.7211	LSD1
Brugia unsheathed microfilaria	28.6605	28.6605	Function								Brugia unsheathed microfilaria	50.6997	50.6997	Function								Brugia unsheathed microfilaria	12.2085	12.2085	Function
Brugia L3	9.18555	9.18555	Lys-27' of histone H3								Brugia L3	15.8568	15.8568	'Lys-36' of histone H3								Brugia L3	11.5932	11.5932	(H3K4)'Lys-27' of histone H3
Brugia L4	9.15	8.7913	Tri methyl								Brugia L4	26.995	25.7265	mono and di methyl								Brugia L4	10.0582	10.0287	mono and di
Brugia adult	170.745	140.775									Brugia adult	34.0606	37.5802									Brugia adult	14.0904	15.8999
total over all stages	25.903	58.8168									total over all stages	33.6031	35.9487									total over all stages	13.5509	14.3365
Bm9277											Bma-jmjd-2 Bm6641											Bm5385
Life stage	Median	Mean									Life stage	Median	Mean	Ortholog								Life stage	Median	Mean
Brugia early embryo	7.92082	7.92082	Ortholog								Brugia early embryo	87.4497	87.4497	KDM4C								Brugia early embryo	28.1459	28.1459	Ortholog
Brugia Immature Mf WBls:0000662	10.687	10.687	HSPB1-associated protein 1								Brugia Immature Mf WBls:0000662	86.1751	86.1751	Function								Brugia Immature Mf WBls:0000662	50.8277	50.8277	Ovo-amx-1.
Brugia unsheathed microfilaria	3.27142	3.27142	Function								Brugia unsheathed microfilaria	87.2254	87.2254	demethylates 'Lys-9' and 'Lys-36', H1.4K26								Brugia unsheathed microfilaria	65.9492	65.9492	Function
Brugia L3	5.78515	5.78515	JmjC domain containing								Brugia L3	21.625	21.625	di and tri methyl								Brugia L3	12.7662	12.7662
Brugia L4	3.52668	3.91531									Brugia L4	46.6995	47.5625									Brugia L4	21.8179	22.2236
Brugia adult	4.35768	4.44713									Brugia adult	97.414	89.2581									Brugia adult	58.0598	50.6954
total over all stages	4.7025	5.43945									total over all stages	83.1218	65.163									total over all stages	26.11	34.5921
Bm6073 Bma-jmjc-1											Bm10151											Bm6500
Life stage	Median	Mean									Life stage	Median	Mean	Ortholog								Life stage	Median	Mean
Brugia early embryo	33.8312	33.8312	Ortholog								Brugia early embryo	68.9713	68.9713	KDM3B								Brugia early embryo	16.5903	16.5903	Ortholog
Brugia Immature Mf WBls:0000662	37.5794	37.5794	URLC2								Brugia Immature Mf WBls:0000662	76.7803	76.7803	Function								Brugia Immature Mf WBls:0000662	36.0981	36.0981	LSD1 and SPR5
Brugia unsheathed microfilaria	25.851	25.851	Function								Brugia unsheathed microfilaria	99.9795	99.9795	Lys-9' of histone H3								Brugia unsheathed microfilaria	1.95246	1.95246	Function
Brugia L3	24.6126	24.6126	JmjC domain containing								Brugia L3	19.3135	19.3135	mono and di methyl								Brugia L3	17.8923	17.8923	Lys-4' of histone H3
Brugia L4	15.3481	14.756									Brugia L4	37.8661	37.974									Brugia L4	10.2209	12.0181	mono and di?
Brugia adult	36.155	35.8078									Brugia adult	53.693	91.1638									Brugia adult	1.29389	7.97964
total over all stages	30.5532	27.0264									total over all stages	53.2522	60.5791									total over all stages	10.2209	14.0724
Bm7498 Bma-rbr-2											Bma-jmjd-5 Bm2032
Life stage	Median	Mean									Life stage	Median	Mean
Brugia early embryo	20.9749	20.9749	Ortholog								Brugia early embryo	23.3953	23.3953	Ortholog
Brugia Immature Mf WBls:0000662	31.9538	31.9538	KDM5B								Brugia Immature Mf WBls:0000662	36.8152	36.8152	KDM8
Brugia unsheathed microfilaria	18.362	18.362	Function								Brugia unsheathed microfilaria	16.3709	16.3709	Function
Brugia L3	12.7367	12.7367	histone H3-K4 demethylation								Brugia L3	16.387	16.387	histone H3-K36 demethylation
Brugia L4	17.1248	17.0108									Brugia L4	14.9305	14.9305	di methyl
Brugia adult	26.2419	32.6927									Brugia adult	13.0561	18.4125
total over all stages	21.1649	22.0998									total over all stages	16.1851	19.2726
Bm5642 Bma-jmjd-4											Bma-psr-1
Life stage	Median	Mean									Life stage	Median	Mean
Brugia early embryo	8.33951	8.33951	Ortholog								Brugia early embryo	6.15224	6.15224	Ortholog
Brugia Immature Mf WBls:0000662	13.3214	13.3214	JMJD4								Brugia Immature Mf WBls:0000662	11.7695	11.7695	JMJD6
Brugia unsheathed microfilaria	12.9823	12.9823	Function								Brugia unsheathed microfilaria	11.043	11.043	Function
Brugia L3	7.0919	7.0919	C4-lysyl hydroxylation of ETF1								Brugia L3	2.20021	2.20021	Demethylates histone H3 at ‘Arg-2’ (H3R2me) and histone H4 at ‘Arg-3’ (H4R3me)
Brugia L4	9.64726	9.97977									Brugia L4	2.9463	2.83865
Brugia adult	4.38143	9.46775									Brugia adult	2.18281	2.21574
total over all stages	8.44583	9.21988									total over all stages	3.11739	4.57772
S4 Data:			Transcript expression provided for predicted histone demethylases are plotted against B. malayi lifestages. All values were taken from Wormbase. Tabs are separated as all predicted demethylases, and by jmjC-domain containing or lysin-specific demethylases.

## Sheet: Demethylases JMJC
Bm3036											Bm6017 Bma-jhdm-1
Life stage	Median	Mean									Life stage	Median	Mean
Brugia early embryo	95.7198	95.7198	Ortholog								Brugia early embryo	51.8824	51.8824	Ortholog
Brugia Immature Mf WBls:0000662	27.1543	27.1543	KDM6A, UTX1								Brugia Immature Mf WBls:0000662	62.7761	62.7761	KDM2A
Brugia unsheathed microfilaria	28.6605	28.6605	Function								Brugia unsheathed microfilaria	50.6997	50.6997	Function
Brugia L3	9.18555	9.18555	Lys-27' of histone H3								Brugia L3	15.8568	15.8568	'Lys-36' of histone H3
Brugia L4	9.15	8.7913	Tri methyl								Brugia L4	26.995	25.7265	mono and di methyl
Brugia adult	170.745	140.775									Brugia adult	34.0606	37.5802
total over all stages	25.903	58.8168									total over all stages	33.6031	35.9487
Bm9277											Bma-jmjd-2 Bm6641
Life stage	Median	Mean									Life stage	Median	Mean	Ortholog
Brugia early embryo	7.92082	7.92082	Ortholog								Brugia early embryo	87.4497	87.4497	KDM4A
Brugia Immature Mf WBls:0000662	10.687	10.687	HSPB1-associated protein 1								Brugia Immature Mf WBls:0000662	86.1751	86.1751	Function
Brugia unsheathed microfilaria	3.27142	3.27142	Function								Brugia unsheathed microfilaria	87.2254	87.2254	demethylates 'Lys-9' and 'Lys-36', H1.4K26
Brugia L3	5.78515	5.78515	JmjC domain containing								Brugia L3	21.625	21.625	di and tri methyl
Brugia L4	3.52668	3.91531									Brugia L4	46.6995	47.5625
Brugia adult	4.35768	4.44713									Brugia adult	97.414	89.2581
total over all stages	4.7025	5.43945									total over all stages	83.1218	65.163
Bm6073 Bma-jmjc-1											Bm10151
Life stage	Median	Mean									Life stage	Median	Mean	Ortholog
Brugia early embryo	33.8312	33.8312	Ortholog								Brugia early embryo	68.9713	68.9713	KDM3B
Brugia Immature Mf WBls:0000662	37.5794	37.5794	URLC2								Brugia Immature Mf WBls:0000662	76.7803	76.7803	Function
Brugia unsheathed microfilaria	25.851	25.851	Function								Brugia unsheathed microfilaria	99.9795	99.9795	Lys-9' of histone H3
Brugia L3	24.6126	24.6126	JmjC domain containing								Brugia L3	19.3135	19.3135	mono and di methyl
Brugia L4	15.3481	14.756									Brugia L4	37.8661	37.974
Brugia adult	36.155	35.8078									Brugia adult	53.693	91.1638
total over all stages	30.5532	27.0264									total over all stages	53.2522	60.5791
Bm7498 Bma-rbr-2											Bma-jmjd-5 Bm2032
Life stage	Median	Mean									Life stage	Median	Mean
Brugia early embryo	20.9749	20.9749	Ortholog								Brugia early embryo	23.3953	23.3953	Ortholog
Brugia Immature Mf WBls:0000662	31.9538	31.9538	KDM5B								Brugia Immature Mf WBls:0000662	36.8152	36.8152	KDM8
Brugia unsheathed microfilaria	18.362	18.362	Function								Brugia unsheathed microfilaria	16.3709	16.3709	Function
Brugia L3	12.7367	12.7367	histone H3-K4 demethylation								Brugia L3	16.387	16.387	histone H3-K36 demethylation
Brugia L4	17.1248	17.0108									Brugia L4	14.9305	14.9305	di methyl
Brugia adult	26.2419	32.6927									Brugia adult	13.0561	18.4125
total over all stages	21.1649	22.0998									total over all stages	16.1851	19.2726
Bm5642 Bma-jmjd-4											Bma-psr-1
Life stage	Median	Mean									Life stage	Median	Mean
Brugia early embryo	8.33951	8.33951	Ortholog								Brugia early embryo	6.15224	6.15224	Ortholog
Brugia Immature Mf WBls:0000662	13.3214	13.3214	JMJD4								Brugia Immature Mf WBls:0000662	11.7695	11.7695	JMJD6
Brugia unsheathed microfilaria	12.9823	12.9823	Function								Brugia unsheathed microfilaria	11.043	11.043	Function
Brugia L3	7.0919	7.0919	C4-lysyl hydroxylation of ETF1								Brugia L3	2.20021	2.20021	Demethylates histone H3 at ‘Arg-2’ (H3R2me) and histone H4 at ‘Arg-3’ (H4R3me)
Brugia L4	9.64726	9.97977									Brugia L4	2.9463	2.83865
Brugia adult	4.38143	9.46775									Brugia adult	2.18281	2.21574
total over all stages	8.44583	9.21988									total over all stages	3.11739	4.57772

## Sheet: Demethylase Lysine
Bm9447
Life stage	Median	Mean
Brugia early embryo	19.2621	19.2621	Ortholog
Brugia Immature Mf WBls:0000662	23.7211	23.7211	LSD1
Brugia unsheathed microfilaria	12.2085	12.2085	Function
Brugia L3	11.5932	11.5932	(H3K4)'Lys-27' of histone H3
Brugia L4	10.0582	10.0287	mono and di
Brugia adult	14.0904	15.8999
total over all stages	13.5509	14.3365
Bm5385
Life stage	Median	Mean
Brugia early embryo	28.1459	28.1459	Ortholog
Brugia Immature Mf WBls:0000662	50.8277	50.8277	Ovo-amx-1.
Brugia unsheathed microfilaria	65.9492	65.9492	Function
Brugia L3	12.7662	12.7662
Brugia L4	21.8179	22.2236
Brugia adult	58.0598	50.6954
total over all stages	26.11	34.5921
Bm6500
Life stage	Median	Mean
Brugia early embryo	16.5903	16.5903	Ortholog
Brugia Immature Mf WBls:0000662	36.0981	36.0981	LSD1 and SPR5
Brugia unsheathed microfilaria	1.95246	1.95246	Function
Brugia L3	17.8923	17.8923	Lys-4' of histone H3
Brugia L4	10.2209	12.0181
Brugia adult	1.29389	7.97964
total over all stages	10.2209	14.0724
